# Supplementary material for: Recurrence following invasive GAS infections in adults: Triumph of virulence or failure of immunity?
Source: Virulence. 2025 Sep 29;16(1):2563765. doi: 10.1080/21505594.2025.2563765 (PMC12482427; doi:10.1080/21505594.2025.2563765)
Supplement: Supplementary_Tables_revised2_final.xlsx [file KVIR_A_2563765_SM6084.xlsx]

## Sheet: Disclamer and Content
This supplementary material is supporting information alongside the article:"Recurrence Following Invasive GAS Infections in Adults: Triumph of Virulence or Failure of Immunity?", on behalf of the authors, who remain responsible for the accuracy and appropriateness of the content. The same standards for ethics, copyright, attributions and permissions as for the article apply. "
Supplementary file content:
Supplementary Table S1: Panel of genes associated with immune and hematopoietic disorders
Supplementary Table S2: Prevalence of virulence genes in the comparative genomic dataset based on predictions using the ABRicate tool with the VFDB database
Supplementary Table S3: Charlson comorbidity index
Supplementary Table S4: A summary of results of antimicrobial susceptibility testing and typing
Supplementary Table S5: Patient laboratory parameters
Supplementary Table S6: Overview of the antibiotic treatment in patients A-D
Supplementary Table S7: Detailed annotation of T4SS-type integrative conjugative element in GAS10 strain (patient A) predicted by ICEfinder with ICEberg 3.0 database
Supplementary Table S8: Detailed annotation of T4SS-type integrative conjugative element in GAS63 strain (patient C) predicted by ICEfinder with ICEberg 3.0 database
Supplementary Table S9: Prevalence of ICE-sssociated T4SS genes in the comparative genomic dataset
Supplementary Table S10: The results of a single nucleotide polymorphism analysis of GAS482 from patient C mapped to reference MGAS9429
Supplementary Table S11: The results of a single nucleotide polymorphism analysis of GAS226 from patient D mapped to reference MGAS9429
Supplementary Table S12: Prevalence of selected gene mutations in the comparative genomic dataset
Supplementary Table S13: Prevalence of SclA protein with deletion of 79-aa region in the comparative genomic dataset
Supplementary Table S14: Project accession numbers for external sequence data included in the comparative genomic dataset

## Sheet: S1
Table S1: Panel of genes associated with immune and hematopoietic disorders
A2ML1, ABCB7, ACD, ACP5, ACTB, ACTG1, ADA, ADA2, ADAM17, ADAR, ADGRE2, ADH5, AICDA, AIRE, AK2, ALAS2, ALPI, ALPK1, ANKRD26, AP1S1, AP1S3, AP3B1, AP3D1, APOL1, ARHGEF1, ARPC1B, ASXL1, ATAD3A, ATG2B, ATG4A, ATM, ATP6AP1, ATR, B2M, BACH2, BCL10, BCL11B, BCOR, BCORL1, BLK, BLM, BLNK, BLOC1S3, BLOC1S6, BRAF, BRCA1, BRCA2, BRIP1, BTK, C1QA, C1QB, C1QC, C1R, C1S, C2, C2orf69, C3, C4A, C4B, C5, C6, C7, C…

## Sheet: S2
	Table S2: Prevalence of virulence genes in the comparative genomic dataset based on predictions using the ABRicate tool with the VFDB database
	A strain feature (virulence gene) is either positive (presence) or negative (absence) in an isolate with the minimum coverage and identity cutoff as 70%
	Emm1 isolates
	Gene	Czech Republic (n=42)	Australia (n=356)	Belgium (n=149)	Denmark (n=317)	England & Wales (n=691)	Germany (n=17)	Iceland (n=16)	New Zealand (n=59)	Portugal (n=30)	Scotland (n=249)	Spain (n=63)	United States (n=84)
Exotoxins & Superantigens	speA	1	0.9915	0.9932	0.968	0.987	1	1	1	0.933	1	0.9841	1
	speB	1	1	1	1	1	1	1	1	1	0.9879	1	1
	speC	0.166	0.1769	0.067	0.3785	0.1041	0.0588	0	0.1186	0.0666	0.1646	0.5873	0.0357
	speG	0.976	0.9887	1	1	1	1	1	1	1	1	1	1
	speH	0	0	0	0	0	0	0	0	0	0	0	0
	speI	0	0	0	0	0	0	0	0	0	0	0	0
	speJ	1	0.9269	1	0.9085	1	1	1	0.983	1	1	1	100
	sagA	1	0.997	1	1	1	1	1	1	1	1	1	1
	smeZ	1	0.997	1	1	1	1	1	1	1	1	1	1
	slo	1	1	1	1	1	1	1	1	1	1	1	1
Immune modulation	sic	1	0.5983	0.9127	0.2839	0.8017	0.8823	0.6875	0.6779	0.4666	0.8313	0.5079	0.9761
	drs12.01	0	0	0	0	0	0	0	0	0	0	0	0
	hasA	1	1	1	1	1	1	1	1	1	1	1	1
	hasB	1	1	1	0.9968	1	1	1	1	1	1	1	1
	hasC	1	1	1	1	1	1	1	1	1	1	1	1
	ideS/mac	1	1	1	1	1	1	1	1	1	1	1	1
Adherence-related	cpa	1	1	1	1	1	1	1	1	1	1	1	1
	sfbI/prtF1	0	0	0	0	0	0	0	0	0	0	0	0
	prtF2	0	0	0	0	0	0	0	0	0	0	0	0
	fbaA	0	0	0	0	0	0	0	0	0	0	0	0
	fbp54	1	1	1	1	1	1	1	1	1	1	1	1
	grab	0.8571	0.9943	1	0.9936	1	0.7647	1	1	1	1	1	1
	lmb	1	1	1	1	1	1	1	1	1	1	1	0.988
	fctA	1	1	1	1	1	1	1	1	1	1	1	1
	fctB	1	1	1	0.997	1	1	1	1	1	1	1	1
	scpA/scpB	1	1	1	1	1	1	1	1	1	1	1	1
	sfbX	0	0	0	0	0	0	0	0	0	0	0	0
	srtC1	1	0.9915	1	0.9842	1	1	1	1	1	1	1	1
Exoenzymes	hylA	1	0.997	1	1	1	1	1	1	1	1	1	1
	hylP	0.0238	0.132	0.0201	0.0252	0.0564	0.0588	0	0.0508	0.0333	0.0682	0.0158	0.0357
	sda	0.9285	0.9606	0.9597	0.97	0.9956	1	1	0.983	0.9666	0.9799	1	1
	lepA	1	1	1	1	1	1	1	1	1	1	1	1
	ska	1	1	1	0.9968	0.9985	1	1	1	1	1	1	0.988
	mf/spd	1	1	1	1	0.9985	1	1	1	1	0.996	1	0.988
	mf2/spd2	0.166	0.191	0.067	0.3848	0.1041	0.0588	0	0.1186	0.0666	0.1686	0.5937	0.0357
	mf3/spd3	1	0.9803	0.9932	0.9842	0.9625	1	1	0.9661	1	0.972	1	0.9761
	Emm12 isolates
	Gene	Czech Republic (n=39)	Australia (n=2)	China (n= 39)	Denmark (n=239)	Hong Kong (n=131)	Portugal (n=12)	Spain (n=36)	UK (n=516)	USA (n=354)
Exotoxins & Superantigens	speA	0	0	0	0	0	0	0	0	0
	speB	1	1	1	1	1	1	1	1	1
	speC	0.4871	1	0.923	0.979	0.9618	0.8333	0.8108	0.8339	0.6045
	speG	1	1	1	1	1	1	1	1	1
	speH	0.974	1	0.8717	1	0.9923	1	0.9729	0.9792	0.9717
	speI	0.974	1	0.8717	0.9623	0.9923	0.9166	0.9729	0.9792	0.975
	speJ	0	0	0	0	0	0	0	0.0019	0.0056
	sagA	1	1	1	1	1	1	1	1	1
	smeZ	1	1	1	1	1	1	1	0.9943	0.9972
	slo	1	1	1	1	1	1	1	1	1
Immune modulation	sic	0	0	0	0	0	0	0	0	0
	drs12.01	0.974	1	1	0.1757	0.3	1	0.083	0.1124	0.4124
	hasA	0.974	1	1	1	1	1	1	1	0.9944
	hasB	0.974	1	1	1	1	1	1	1	0.9972
	hasC	1	1	1	1	1	1	1	1	1
	ideS/mac	1	1	1	1	1	1	1	1	1
Adherence-related	cpa	0.0256	0	0	0	0	0	0	0	0
	sfbI/prtF1	0.0769	0	0.6923	0.0041	0	0	0	0.032	0.2712
	prtF2	1	1	1	1	1	1	1	1	1
	fbaA	0	0	0	0	0	0	0	0.0019	0
	fbp54	1	1	1	1	1	1	0.9729	1	1
	grab	0	0	0	0	0	0	0	0	0
	lmb	1	1	1	1	1	1	1	1	1
	fctA	0	0	0	0	0	0	0.027	0.0037	0.0027
	fctB	0	0	0	0	0	0	0.027	0.0018	0.0027
	scpA/scpB	1	0	1	1	1	1	0.9729	0.9881	1
	sfbX	1	1	1	1	1	1	1	1	0.9972
	srtC1	0	0	0	0	0	0	0.027	0.0037	0.0056
Exoenzymes	hylA	1	1	1	1	1	1	1	1	0.9972
	hylP	1	1	0.8974	1	1	1	1	0.9516	0.9831
	sda	0.8571	1	0.9487	0.8535	0.9541	1	0.9166	0.905	0.9124
	lepA	0	0	0	0	0	0	0	0	0.0055
	ska	1	1	1	1	1	1	1	0.8798	1
	mf/spd	1	1	0.9743	1	1	1	1	1	1
	mf2/spd2	0.4871	1	0.923	0.9916	0.9618	0.8333	0.8055	0.8411	0.6045
	mf3/spd3	0.0256	0	0	0.0041	0	0	0	0.1	0.1243
	Emm89 isolates
Exotoxins & Superantigens	Gene	Czech Republic (n=6)	UK (n= 50)	Spain (n= 6)
	speA	0	0	0
	speB	1	1	1
	speC	0.8333	1	0.8333
	speG	1	1	1
	speH	0	0	0
	speI	0	0.02	0
	speJ	0	0	0
	sagA	1	1	1
	smeZ	1	1	1
	slo	1	1	1
Immune modulation	ssa	0	0	0
	sic	0	0	0
	drs12.01	0	0	0
	hasA	0	0	0
	hasB	0	0	0
	hasC	1	1	1
Adherence-related	ideS/mac	1	1	1
	cpa	1	1	1
	sfbI/prtF1	0	0	0
	prtF2	1	1	1
	fbaA	0.8333	1	0.8333
	fbp54	1	1	1
	grab	1	0	0
	lmb	1	1	1
	fctA	0	0	0
	fctB	0	0	0
	scpA/scpB	1	1	1
	sfbX	1	1	1
Exoenzymes	srtC1	0	0	0
	hylA	1	1	1
	hylP	0.8333	0.8	0.8333
	sda	0	0	0
	lepA	0	0	0
	ska	1	1	1
	mf/spd	1	1	1
	mf2/spd2	0.8333	0.82	0.8333
	mf3/spd3	0.667	0.48	0.5

## Sheet: S3
Table S3: Charlson comorbidity index
Parameters	Patient A	Patient B	Pacient C	Patient D
Age (years)	69 (2 points)	46 (0 points)	66 (2 points)	77 (3 points)
Myocardial infarction	No (0 points)	No (0 points)	No (0 points)	No (0 points)
CHF	No (0 points)	No (0 points)	Yes (1 point)	Yes (1 point)
PVD	No (0 points)	No (0 points)	Yes (1 point)	No (0 points)
CVA or TIA	No (0 points)	Yes (1 point)	No (0 points)	No (0 points)
Dementia	No (0 points)	No (0 points)	No (0 points)	No (0 points)
Chronic pulmonary disease	No (0 points)	No (0 points)	No (0 points)	No (0 points)
Connective tissue disease	No (0 points)	No (0 points)	No (0 points)	No (0 points)
Peptic ulcer disease	No (0 points)	No (0 points)	No (0 points)	No (0 points)
Liver disease	No (0 points)	No (0 points)	Yes (1 point)	Yes (1 point)
Diabetes mellitus	No (0 points)	No (0 points)	Yes (2 points)	Yes (2 points)
Hemiplegia	No (0 points)	No (0 points)	No (0 points)	No (0 points)
Moderate to severe CKD	No (0 points)	No (0 points)	No (0 points)	No (0 points)
Solid tumour	No (0 points)	No (0 points)	No (0 points)	Yes (1 point)
Leukaemia	No (0 points)	No (0 points)	No (0 points)	No (0 points)
Lymphoma	No (0 points)	No (0 points)	No (0 points)	No (0 points)
AIDS	No (0 points)	No (0 points)	No (0 points)	No (0 points)
Charlson comorbidity index	2	1	7	8
Abbreviations: CHF chronic heart failure; PVD peripheral vascular disease; CVA cerebral vascular disease; TIA transient ischaemic attack; CKD chronic kidney disease; AIDS acquired immune deficiency syndrome
Source: https://www.mdcalc.com/calc/3917/charlson-comorbidity-index-cci

## Sheet: S4
Table S4: A summary of results of antimicrobial susceptibility testing and typing. PEN: penicillin; AMP: ampicillin; ERY: erythromycin; CLI: clindamycin; LIZ: linezolid; CMP: chloramphenicol; TET: tetracycline; T/S: Trimethoprim/sulfamethoxazole; GEN: gentamicin; VAN: vancomycin; TEC: teicoplanin; NFT: nitrofurantoin
Patient	S. pyogenes isolate ID	Date of culture	Biosample accession	ICE element GenBank accession	emm type	ST	resFinder	PEN (>0.25 mg/L)	AMP (>0.25 mg/L)	ERY (>0.25 mg/L)	CLI (>0.5 mg/L)	LIZ (>2 mg/L)	CMP (IE)	TET (>1/19 mg/L)	T/S (>2 mg/L)	GEN (NA)	VAN (>2 mg/L)	TEC (>2 mg/L)	NFT (>64 mg/L)
A	GAS10	2023-01-25	SAMN46534094	PV074749	1.0	28	ermB	≤0.06	≤0.12	>8	>16	0.5	2	≤0.25	0.12/2.38	4	0.5	0.5	≤2
	GAS71	2023-03-06	SAMN46534095		1.0	28	ermB	≤0.06	≤0.12	>8	>16	0.5	2	≤0.25	0.12/2.38	4	0.5	0.5	≤2
B	GAS18	2023-01-27	SAMN46534096		1.0	28		≤0.06	≤0.12	≤0.06	≤0.12	1	2	≤0.25	0.12/2.38	4	0.5	≤0.12	≤2
	GAS67	2023-03-03	SAMN46534097		1.0	28		≤0.06	≤0.12	≤0.06	≤0.12	1	2	≤0.25	0.12/2.38	4	0.5	≤0.12	≤2
C	GAS63	2023-02-27	SAMN46534098	PV074750	89.0	101		≤0.06	≤0.12	≤0.06	≤0.12	1	2	≤0.25	0.5/9.5	4	0.5	≤0.12	≤2
	GAS482	2023-06-30	SAMN46534099		12.37	36		≤0.06	≤0.12	≤0.06	≤0.12	1	2	≤0.25	0.12/2.38	4	0.5	≤0.12	≤2
D	GAS226	2023-05-08	SAMN46534100		12.0	36		≤0.06	≤0.12	≤0.06	≤0.12	1	4	0.5	0.06/1.19	4	0.5	≤0.12	≤2
	GAS465	2023-06-28	SAMN46534101		12.0	36		≤0.06	≤0.12	≤0.06	≤0.12	1	4	0.5	0.06/1.19	8	0.5	≤0.12	4
	GAS474	2023-06-29	SAMN46534102		12.0	36		≤0.06	≤0.12	≤0.06	≤0.12	1	4	0.5	0.06/1.19	4	0.5	≤0.12	≤2

## Sheet: S5
Table S5: Patient laboratory parameters
Patients	Absolute leukocyte count (10^9/L), initial episode	CRP (mg/L), initial episode	Absolute leukocyte count (10^9/L), recurrence	CRP (mg/L), recurrence
A	22.7	337	15	96
B	13.3	390	N/A	50
C	18.3	236	12.9	56.4
D	39.1	224	23.4	268
Median	20.5	286.5	15	76.2

## Sheet: S6
Table S6: Overview of the antibiotic treatment in patients A-D
Patients	Initial invasive Streptococcus pyogenes infection		Recurrent Streptococcus pyogenes infection
	Antibiotics	Duration (days)	Antibiotics	Duration (days)
A	CLI (PO)	1	PNC-G+LNZ (IV)	13
	VAN+LEV (IV)	1	LNZ (PO) 5 days	5
	VAN+PPT+MTR+LNZ (IV)	2	Patient A received secondary prophylaxis with benzathine PNC-G (IM) following the treatment for rGAS (4 doses in total, every 2 weeks)
	PNC-G+LNZ+TGC (IV)	6
	PNC-G+LNZ (IV)	7
	PPT (IV)	8
	Total duration	25	Total duration	18
B	PPT+LNZ (IV	7	LNZ (PO)	30
	PNC-G+LNZ (IV)	8
	LNZ (PO)	10
	Total duration	25	Total duration	30
C	AMC (IV)	2	PPT (IV)	1
	AMC+MTR (IV)	1	PNC-G+CLI (IV)	10
	PNC-G+OXA (IV)	22
	Total duration	25	Total duration	11
D	CLI (PO)	4	MER (IV)	4
	PPT+MTR (IV)	1	MER+CLI (IV)	5
	PNC-G+LNZ (IV)	11	PNC-G+CLI (IV)	8
	MER+LNZ (IV)	8
	Total duration	23	Total duration	17
Abbreviations: AMC – amoxicillin-clavulanate, CLI – clindamycin, IV – intravenous route, IM – intramuscular route, LEV – levofloxacin, LNZ – linezolid, MTR – metronidazole, OXA – oxacillin, PNC-G – penicillin G, PO – oral route, PPT – piperacillin-tazobactam, TGC – tigecycline, VAN – vancomycin

## Sheet: S7
Table S7: Detailed annotation of T4SS-type integrative conjugative element in GAS10 strain (patient A) predicted by ICEfinder with ICEberg 3.0 database							Table S7: Detailed annotation of T4SS-type integrative conjugative element in GAS10 strain (patient A) predicted by ICEfinder with ICEberg 3.0 database
Position in genome			RAST annotation		Uniprot				nucleotide_sequence	aa_sequence
start	stop	strand	function	Feature	Entry	Protein name	Gene name	Similarity
284367	282874	-	Site-specific recombinase	Integrase	A0A380KYK6	Site-specific recombinase		95.6%	ttgagtaaaattgcactttacattagattatctgtagaagatcagatgaagaaagatgagagcgaaagtatcatcaatcaaaggtatttcctgaatgattttcttgatagaaatgatgaatttaaaagttttcaaagagaagaatacattgatgacggatatacaggtacaaatgagaaaagaccatcttttcaaagaatgctagaaggagttaagaatggtaaaatcaatgccataattgtaaaagacttatcgagatttatgagggattatatttcgctcggtgattatctggagaatatatttccttttcttggtattagatttattgcgattaatgatggctatgatagtgataaggaaaaagggaatggaacagaccttgatattcagtttaaa…	MSKIALYIRLSVEDQMKKDESESIINQRYFLNDFLDRNDEFKSFQREEYIDDGYTGTNEKRPSFQRMLEGVKNGKINAIIVKDLSRFMRDYISLGDYLENIFPFLGIRFIAINDGYDSDKEKGNGTDLDIQFKGLLYDFYTKDISQKVKTVTTELKKQGKFLAWSPAFGYMKDPDDKHNIIIDDKTAWIVRKVYDLALTGLASRKIAAVMNEENIPTPNERKKELTNMDYEYNIVSSDTRDAPTWTNGTVVDILSNENYTGTYVFNMQEKSVLTPGSFKFNPKEEWGRVYDHHEAIVSREEFERVQAIKENNSFLKGKNTDYTWRKHSPLQGFARCPTCNHILGLTQSKFKRPDGSMRIHKYFHCRICKCNNVEHKNSRVDKLEEQVLSLIKEKYGEVE…
286027	284360	-	Site-specific recombinase	Integrase	A0A380L093	Site-specific recombinase		96.6%	atggcaaggacttccaaaagatatataagaaaaaacgaagaacaagcacaaaaagtattctataaagcaggagtatatacaagattatccagtgaaagaaaagaagaatggcgtgagaaatcatcgtctatcgaaacacaggtgctttgttgtaaagagtatgctttaaaggaaaatatcaaagtcgtaaatatttacacagactatgaatatagtgggacaaattttgaaagaccacagttccaggaaatgatgcaagatattcgtgaaagaagaattaattgtattatcataagggacttatcaagacttggaagagaatatcttgagatgggaagactcatagacaaggtatttccgttcttgggagtaaggtttatttctgttaatgataaggtt…	MARTSKRYIRKNEEQAQKVFYKAGVYTRLSSERKEEWREKSSSIETQVLCCKEYALKENIKVVNIYTDYEYSGTNFERPQFQEMMQDIRERRINCIIIRDLSRLGREYLEMGRLIDKVFPFLGVRFISVNDKVDTVKDLDSKKSFEVTLKNIVNDMYAKDISVKIKTSKHNRARNGYFIGSVPPYGYKVVKLKEGQKLEVDENVRFIVEEMFRLTLGGKSQYEVAKHFNTMGYATGMVYYKTGRIYRRDGDPQWNKGTISKMLTNRTYTGTLVQGVKQQNLAKGMKQQFVDESQHIIYENAHEPIISKEDFEKVLQGRANRLKNNAFGAEMHNFERDYENRYKGLIFNNATGKELYRRTRIYGTNHDRLYYSFQNDTCTGKIDNEVGVFIMERELDKAM…
287691	286027	-	Site-specific recombinase	Integrase	A0A380L0Q5	Site-specific recombinase		0.98	atgagaaatactgcgtgtatgtatcttcgtctttcaagagaagatggggacagtaatgaaagtaactctatttcaaatcaaagacaaataatcaaatcttacgctaaagaaaagaacatagatctatcttatgaatatgtagatgatggatatagtggttctaattttgagcgtccaaatttcaagaatatgattgatgacctgaataaaggaaagttttctatcattatggtaaaagacttatctcgttttggtagagattatattgagtctgggaagtatctgcaaaagatatttcctgaaaaaggtattcgcttcatatctgtaaatgataactatgatagtgataatgcagatgttagtgatacacatttaatacttccaattagaaattttatc…	MRNTACMYLRLSREDGDSNESNSISNQRQIIKSYAKEKNIDLSYEYVDDGYSGSNFERPNFKNMIDDLNKGKFSIIMVKDLSRFGRDYIESGKYLQKIFPEKGIRFISVNDNYDSDNADVSDTHLILPIRNFINDSYCRDISMKVKSSKEVKRKNGEFIGSFAPFGYKKDDKNKHQLVVDTEVAHIIERIFNMKIEGYSSKAIADFLNSIGTVTPSKHKENNGDNFNTGFVVKKAKWDAKMVNRIISNKVYIGVLEQGKTTKLNYKSKHEVDVSKEDWITIENAHESIVSKSIFALANKMLLRDVKQSKDKPYILSGMLYCKDCESPMIRRKVRDKIFYICSEYNNAGECSRHSVKEDYVTHATIHALNEYLSKYNELLKKVSEIDVSKFKLKVDFESL…
287945	287790	-	hypothetical protein		A0A380KYT7	Uncharacterized protein		1	atgaataagaaaaaagaagttaagaaagataaggataagaagcaaatagccgatgattattctaagaaaataacctactctacgagcgaaagtgaaaagcttgatttacttgatattgttgagatgtatctatgtaaatcttgtgtcagaatttga	MNKKKEVKKDKDKKQIADDYSKKITYSTSESEKLDLLDIVEMYLCKSCVRI
289305	288457	-	Transcriptional regulator, MerR family		A0AAE3VC74	DNA-binding transcriptional MerR regulator		90.4%	atgttaagaaatgaaattcaaaacaaaacaggtttaacaagaaaagcaattgaatattatgaggagaaaggacttataaatcctcaaaaaactgaaaacggttatagagattacagcgagaatgatttagaggttttaattcaaatatctttatttagaaaacttggaattagtgtaactgaaatagaagggtatctaaccactggcattagtgcattatcatctgttttaagaagaaagcaacatcaattagatgttgaagagaaaagaaaagaagtccttgaacttgtagttaaaggtgaaaatcaggaacttataaatgaaaaaattaaattgattgaagcagaggaatcaatctacgaaagattagagagattatttccaggatattttggacaa…	MLRNEIQNKTGLTRKAIEYYEEKGLINPQKTENGYRDYSENDLEVLIQISLFRKLGISVTEIEGYLTTGISALSSVLRRKQHQLDVEEKRKEVLELVVKGENQELINEKIKLIEAEESIYERLERLFPGYFGQMLFAAYQPFLNESLGKDEEEAFEKYVDYLDNLPLFQLSKDEQNYIEKISSTFDMQILKKVNKDKINAIENVEKWLKENDNTISQYEEYKNSEEYQKSLMKQIQDKLQNFMKDNKYYEIAIPLIRKFSKSYDDYYKKLIVANDKYLEIKC
289794	289480	-	hypothetical protein		A0A347WK89	DUF3592 domain-containing protein		57.4%	atgtcctcttttttgtataaaagtaatacagattatgtaaaagcagaggttgtatctatatggcaaccaaatccggaggctgtgaaaaaaggaaattccaaatgggcaaattttatgtacttagttgatggtaaacaatatatatctagtaacagaatacaggtttctatgaatacgaaagtaggagacttaaagcaaataaaatatgataaaagaaatcctgaaaaaatttatgggttttcagtaaaaagagcatgtattctttttatcgttgcaattgttttatttataattgctaaatttaagttgttttag	MSSFLYKSNTDYVKAEVVSIWQPNPEAVKKGNSKWANFMYLVDGKQYISSNRIQVSMNTKVGDLKQIKYDKRNPEKIYGFSVKRACILFIVAIVLFIIAKFKLF
289855	291102	+	Transposase		E8K178	Transposase		1	atgtcccataatgattctatcctaaatattcttggaattaaagataaaaatattaaaattatttctgttgaagaagctgaacacaacaacgattctgttaaagagtatataacgctaataacagctactctttcttatccgattaatcgttgtcgtaactgtggctttcccacagttaataaggatggctttcgcaaaactcatgtacgactggcaagtttaaatgggagaagatatgaactagagcttcgtaaacaacgctataaatgtaaatcatgccatactacttttggtgctattactaatttaaccaaagaaaatcaaaccttatccagtgatctcaaaaatcaaatcatgcttttagctcgtaaaggcttatctggtcagcttattgctgaa…	MSHNDSILNILGIKDKNIKIISVEEAEHNNDSVKEYITLITATLSYPINRCRNCGFPTVNKDGFRKTHVRLASLNGRRYELELRKQRYKCKSCHTTFGAITNLTKENQTLSSDLKNQIMLLARKGLSGQLIAEMCHCSPSSVRRTILERMEPHYRVAKLPKHLCFDEFRSIKSVMSFICCDAETHQIVTKLQDRLSPTIVDYFESRYSKAERECVQSVVIDLNAQYQSFIYRLFPNANIIIDRFHLVQLAGRALDNCRISILKQLDKQSQEYKIMKSHWKLFHKKAEDLHPEEVVFLRGVKQYMTRQNAVDLITSKFSKFAEVYQTYQDITKALNERNSELLESTILDYQKTNTEMDTAIQTLRQNRKYVLNSAKFEYSNGPLEGINRKIKTLKRTCYG…
291354	291223	-	hypothetical protein		A0A7G3MLD5	Mobile element protein		0.93	atgagtcgcttttttaaatttggaaagttacacgttactaaagggaatggagataaattattagatatactactgacagcttccaagaagctaaagaggtccctagcgcctacggggaatttgtatcgataa	MSRFFKFGKLHVTKGNGDKLLDILLTASKKLKRSLAPTGNLYR
292096	291359	-	23S rRNA (adenine(2058)-N(6))-dimethyltransferase (EC 2.1.1.184) => Erm(B)	Resistance	A0A3R6R6A8	rRNA adenine N-6-methyltransferase	erm(B)	1	atgaacaaaaatataaaatattctcaaaactttttaacgagtgaaaaagtactcaaccaaataataaaacaattgaatttaaaagaaaccgataccgtttacgaaattggaacaggtaaagggcatttaacgacgaaactggctaaaataagtaaacaggtaacgtctattgaattagacagtcatctattcaacttatcgtcagaaaaattaaaactgaatactcgtgtcactttaattcaccaagatattctacagtttcaattccctaacaaacagaggtataaaattgttgggaatattccttaccatttaagcacacaaattattaaaaaagtggtttttgaaagccgtgcgtctgacatctatctgattgttgaagaaggattctacaagcgt…	MNKNIKYSQNFLTSEKVLNQIIKQLNLKETDTVYEIGTGKGHLTTKLAKISKQVTSIELDSHLFNLSSEKLKLNTRVTLIHQDILQFQFPNKQRYKIVGNIPYHLSTQIIKKVVFESRASDIYLIVEEGFYKRTLDIHRTLGLLLHTQVSIQQLLKLPAECFHPKPKVNSVLIKLTRHTTDVPDKYWKLYTYFVSKWVNREYRQLFTKNQFHQAMKHAKVNNLSTITYEQVLSIFNSYLLFNGRK
293772	292510	-	Tn916, transcriptional regulator, putative	Relaxase	E8K181	DNA-binding helix-turn-helix protein		99.3%	ttggagggatttttactgaatgaacaaacttggttacagcatttaaaagaaaaacgcttggcttatggactatctcaaaaccgtttagctgttgcgactggtattacaaggcagtatctaagcgatattgaaacaggaaaagtcaagccatcagaggatttacagcagtccctttgggaagctctggaacgcttcaatcccgacgctccccttgaaatgctgtttgattatgtaagaattcgctttccgacaacagacgtacagcaggtggtcgaaaacatcttacaactgaaactgtcctattttcttcatgaggactatggtttctattcttattcagagcattatgctttaggcgacatattcgtcctttgctcccatgaactggacaaaggagtt…	MEGFLLNEQTWLQHLKEKRLAYGLSQNRLAVATGITRQYLSDIETGKVKPSEDLQQSLWEALERFNPDAPLEMLFDYVRIRFPTTDVQQVVENILQLKLSYFLHEDYGFYSYSEHYALGDIFVLCSHELDKGVLVELKGRGCRQFESYLLAQQRSWYEFFMDVLVAGGVMKRLDLAINDKTGILNIPVLTEKCQQEECISVFRSFKSYRSGELVRKEEKECMGNTLYIGSLQSEVYFCIYEKDYEQYKKNDIPIEDAEVKNRFEIRLKNERAYYAVRDLLVYDNPEHTAFKIINRYIRFVDKDDSKPRSDWKLNEEWAWFIGNNRERLKLTTKPEPYSFQRTLNWLSHQVAPTLKVAIKLDEINQTQVVKDILDHAKLTDRHKQILKQQSVKEQDVITT…
293947	293795	-	conjugative transposon hypothetical protein	Relaxase	E8K182	Conjugal transfer protein		1	ttgctggctggtgtggcaatagccacgccagcacttaaccccccgtatctaacaggggggtacaaatcgacaggaaacagtcaaaaaaacattagaaaatcctttggttacaagggatttacaaaatttcagcgtatgtcaaatgggctttaa	MLAGVAIATPALNPPYLTGGYKSTGNSQKNIRKSFGYKGFTKFQRMSNGL
295335	293950	-	FtsK/SpoIIIE family protein		A0A0H3MU68	FtsK/SpoIIIE family protein		1	atgaaacagcgtggtaaaaggattcgcccatctggtaaagatttagtctttcattttacgatagcgtcactcctgcctgttttcctgctggttgtcggactgtttcatgtgaagacaatccagcagatcaactggcaggattttaacctatcacaagcagataagattgacattccctatttaattatcagtttcagtgtcgcaattcttatctgcttgctggtagcgtttgtattcaaacgggttcgctatgatacggttaaacaactttaccaccgtcaaaaactggcaaagatgatacttgaaaacaagtggtatgaatctgaacaggtcaaaacagagggtttctttaaagatagtgctggtcgtacaaaggaaaagataacctacttccctaaa…	MKQRGKRIRPSGKDLVFHFTIASLLPVFLLVVGLFHVKTIQQINWQDFNLSQADKIDIPYLIISFSVAILICLLVAFVFKRVRYDTVKQLYHRQKLAKMILENKWYESEQVKTEGFFKDSAGRTKEKITYFPKMYYRLKNGLIQIRVEITLGKYQDQLLHLEKKLESGLYCELTDKELKDSYVEYTLLYDTIASRISIDEVEAKDGKLRLMKNVWWEYDKLPHMLIAGGTGGGKTYFILTLIEALLHTDSKLYILDPKNADLADLGSVMANVYYRKEDLLSCIETFYEEMMKRSEEMKQMKNYKTGKNYAYLGLPAHFLIFDEYVAFMEMLGTKENTAVMNKLKQIVMLGRQAGFFLILACQRPDAKYLGDGIRDQFNFRVALGRMSEMGYGMMFGSDV…
295747	295364	-	hypothetical protein		A0A1S5SF96	Conjugal transfer protein		1	atgagattagcaaatggcattgtattagataaagacacgacttttggagaattgaaattctctgctctacgtcgtgaagtgagaatccaaaatgaagacgggtcggtttcagatgaaatcaaggaacgtacctatgacttaaaatccaaaggacaaggacgcatgattcaagtaagtattcctgccagcgtgcctttgaaagagtttgattataacgcacgggtggaacttatcaatcccattgcggacaccgttgctactgccacctatcaaggagcagatgttgactggtatatcaaggcagacgatattgtgctgacaaaggattctagttcattcaaagctcaaccacaagcaaagaaagaaccgacacaagacaaatag	MRLANGIVLDKDTTFGELKFSALRREVRIQNEDGSVSDEIKERTYDLKSKGQGRMIQVSIPASVPLKEFDYNARVELINPIADTVATATYQGADVDWYIKADDIVLTKDSSSFKAQPQAKKEPTQDK
296080	295766	-	FIG00627241: hypothetical protein		A0A0H3MTR4	DUF961 domain-containing protein		1	atggaacttaaatttgtgattcccaacatggaaaaaacattcggcaatttagaatttgctggcgaggataaagtcgttcagcgaagaatcaacggacggctaactgtcttatcaagaagctataatctctattctgatgttcaaagagcagatgatattgtggtggtgcttcctgctgaagctggcgaaaaacatttcggctttgaggaacgtgtgaagttagtcaatccacgtattaccgcagagggctacaaaatcggcactcgtggttttacaaattaccttttacatgctgacgacatgataaaagaataa	MELKFVIPNMEKTFGNLEFAGEDKVVQRRINGRLTVLSRSYNLYSDVQRADDIVVVLPAEAGEKHFGFEERVKLVNPRITAEGYKIGTRGFTNYLLHADDMIKE
296497	296396	-	hypothetical protein		A0A347WK89	DUF3592 domain-containing protein		0.6	atggaaaaacaatttttttatatagctgctattatatttttagtattaggtttagcggacttaagtaaaagttttatgcttaaaaatagcataaaaatctag	MEKQFFYIAAIIFLVLGLADLSKSFMLKNSIKI
297162	296533	-	ABC transporter permease protein		M2P6H1	Beta-carotene 15,15'-monooxygenase		79.4%	atgatagcattaattttgaaagatatagctactttaaaaaagacattattattaacggttactatcagtattgcactggctgtatatggaatttatgaaaatgaattgtttatggttccgttaatatgtgcaatgattccgctcatacttactgcaatcgcctttggttatgatacaaaatcaaatttcgaacagtttgcattttcgatgccaataaaaaagagcagttatgtgttgagcaagcttttctttgcatttgcctttggtttggtcggttcaatctgcatttttgtactgttgatgacaaaaaatcaaatgtcattggataatatagtgtttattgctttaattacattagctgctagtatacttatgtctgccattcaattaccatttatt…	MIALILKDIATLKKTLLLTVTISIALAVYGIYENELFMVPLICAMIPLILTAIAFGYDTKSNFEQFAFSMPIKKSSYVLSKLFFAFAFGLVGSICIFVLLMTKNQMSLDNIVFIALITLAASILMSAIQLPFILKYGAEKGRLIMVITYFLIFALSTLLKEKSDFLAELMEIFSKNSISMICLGILVVSILIIGVAVKLSVMIMEKKEY
298010	297162	-	ABC transporter, ATP-binding protein		M2Q0P5	ABC transporter domain-containing protein		83.2%	atgagtaaatatgctattgaaattaaagatttagtaaaaacatttgacagttttaaactaggaccggtaaatcttactattccgaaaggaacaatagttggatatatcggacagaatggagctggtaaaagtacaactataaaattgttacttgggcttttaagaaaagactctggcgatataagacttttagatgaggaaaatcctaatagtgttgaactgaaagataaacttggagtggtatttgatgatttgttagtgccggaagaaatgacattaatcgatgttgaaaagttttgttatagagtttattcaaaatgggataaaaagcagttttatggattcgttgaaaaattcaatttaccacataaaaagatgattaaaaattattctcgtggt…	MSKYAIEIKDLVKTFDSFKLGPVNLTIPKGTIVGYIGQNGAGKSTTIKLLLGLLRKDSGDIRLLDEENPNSVELKDKLGVVFDDLLVPEEMTLIDVEKFCYRVYSKWDKKQFYGFVEKFNLPHKKMIKNYSRGMKMKLSMAVALSHNAELLILDEATSGLDPIVREEILDLLLDFMQDENHTILISSHILSDLEKVADYIAFIHNGKILFMETKDELKENYGICTLSNEEVNNFDEEAIVGRRIHSFGQELLVKKSLVPDGIKLQKPSIEDIMIYFVKGVRQ
298383	298003	-	Transcriptional regulator, GntR family		M2PYU2	HTH gntR-type domain-containing protein		91.3%	atgaatatacagataaataattccagtgatgatccaatatatctgcaaataaaaaatcaaattaaagcacaaatcatttctggagatttgaaagtgggagaacaactaccttcgataagattcttagcgaaagaattaagagtaagcatgttaactgcaaaaagagcttttgatgaattagagttagacgggtttataaattcggtacaaggaaaaggtaattttgttgcagcacaaaataaagaactaattcgagaagaatacttaaagaaaattgaatcgaagcttcaagaagtagttgaactttcagaaattgcagatgtatccagtgatgaattgatagaaatgttaaagagttatgtggagggtgaatatgagtaa	MNIQINNSSDDPIYLQIKNQIKAQIISGDLKVGEQLPSIRFLAKELRVSMLTAKRAFDELELDGFINSVQGKGNFVAAQNKELIREEYLKKIESKLQEVVELSEIADVSSDELIEMLKSYVEGEYE
298914	298501	-	FIG00532040: hypothetical protein		J4U9W4	Sigma-70 region 4		74.5%	atgaataaagaatatttcttgtttgtaaacggaaagaagatcaaagttagcgaggagatttataaagtctattggcaagagaaaaatcatgagaattacttgaagcagatagatcgaaaaaatcaactgcttttattttcttcttttgaccatgatgggcattttgaagatagtatcgttgatgagggatttgatgtagataagattgttcagacacaaatgatgatagaggcagtgcgagatgcactatcaaaattaaatgatgaagaaagagaaataattgatagactttattttaatgatgaaactattcgttcggtagctgaaacgaaaaaaatatctcatccagctctcataaagagaagaaataagatattggacaagttaagagaattgctg…	MNKEYFLFVNGKKIKVSEEIYKVYWQEKNHENYLKQIDRKNQLLLFSSFDHDGHFEDSIVDEGFDVDKIVQTQMMIEAVRDALSKLNDEEREIIDRLYFNDETIRSVAETKKISHPALIKRRNKILDKLRELLKDFR
299468	299208	-	FIG004131: Transcriptional regulator, ArsR family		D1VU89	Transcriptional regulator, ArsR family	yvbA	54.1%	atggattattatgataagtttaaagctctatccgatccgataagactggatatattaaatgaattgaataatggagagttatctgcaggggatattgcagaaaaatttgctctaccaaattcaaaaatttcgtatcatttagcgatactaaaaaaagtagatatggttacagaaagaaaatataagaattttattttttatagcctaaatcgaaatggtattcaggaagcttcaacttggtttgatagatttcaaaaataa	MDYYDKFKALSDPIRLDILNELNNGELSAGDIAEKFALPNSKISYHLAILKKVDMVTERKYKNFIFYSLNRNGIQEASTWFDRFQK
299800	300159	+	hypothetical protein		A0A380L082	Putative conjugative transposon mobilization protein		89.9%	atggcaaatagaattagaaatgttcagctgaaaataaacttaacagaagaagaaaaagcactctttgaaaagaaaatgaagatgtcaaagtgtaagaccatgaaccattttctaagaaaagtagtatctgaatcagatatttatgttgtcgatttagaaccatttagagatatacaaggattactttttagatatgcaagtagcgtcaaccaaattgctaaacgagttaattctactggtgttatctatagcgatgacatcaaatatatacaatcccacattgaacatctatcaaaagaaatatggcaaatacattccctactacttaataaaactactaacaaaggagatgaggtttaa	MANRIRNVQLKINLTEEEKALFEKKMKMSKCKTMNHFLRKVVSESDIYVVDLEPFRDIQGLLFRYASSVNQIAKRVNSTGVIYSDDIKYIQSHIEHLSKEIWQIHSLLLNKTTNKGDEV
300160	301491	+	COG1340: Uncharacterized archaeal coiled-coil protein	Relaxase	A0A380L0Q1	Relaxase/mobilisation protein		92.6%	atggcaatcacaaaaatacatccaataaaatcaacacttaacctcgctattgcctatataacaaatgaagaaaagacagacgaaaaaatattggtaagcacaaataagtgctttgcttctactgcccatgctgcttttatgaagactagagaagataataaagttaatggaacagtacttgcaagacaccttattcagtcatttatgcctggtgaagcaacgcccgaaatggcacatcaaatcggtcttgaactgtgtaaaaagatattaaaggacgaatatgaatttgtactatctactcacatagataaagggcatatccacaatcacatcatattcaataatgtaaatatggttacaggcaagtgctatcaatccaacaagagaagctatcatcaa…	MAITKIHPIKSTLNLAIAYITNEEKTDEKILVSTNKCFASTAHAAFMKTREDNKVNGTVLARHLIQSFMPGEATPEMAHQIGLELCKKILKDEYEFVLSTHIDKGHIHNHIIFNNVNMVTGKCYQSNKRSYHQIRYQSDKLCKENNLSVIDEFYETYRKKYKTNGKSWYENDQLKKGTSWKSRLQFDIDRAIKQSKDWADFIKRMATLNYEIKYGKHIAFKHKDKERFTRAKTIGEDYTEDRLKERILDNANQRTYAVKKRIGNIIDIENNEKIKSSKGYEYWATKHNLKTAADTVLLMREKRFKSISQLDEYIKESALKRQDLQDQIKVVDNKISTLSNIMEQVHTVKLYRQIYLEYKKDPSDKAFSEEHKSEITLYENALSDLKKSYSKLPNSKDIL…
302746	301493	-	DNA-cytosine methyltransferase (EC 2.1.1.37)		A0A6M0LBC2	Cytosine-specific methyltransferase	dcm	98.1%	atgctcaatatagtagatgtgttttcgggagcaggtggattaaccgaaggctttaggtataaagactattataattttatttgtcatatagaaatggacaaagatgcttgctcttctttagaattaagaaacatatattactatttaaaaaaagaaaataacctatctccatattttgaatatattcaaggaaaaatctcgagagatgatttgtactcgattataccaagaaatctaactaaagatatattgaataaggaaataagtaaagatactataccttcgatttttgaatttattgaccaaagattaggcaataatgagttagatggtattattggtggaccaccgtgtcaggcatactctacaatcggtagagccaataacaagtcgaaaaaa…	MLNIVDVFSGAGGLTEGFRYKDYYNFICHIEMDKDACSSLELRNIYYYLKKENNLSPYFEYIQGKISRDDLYSIIPRNLTKDILNKEISKDTIPSIFEFIDQRLGNNELDGIIGGPPCQAYSTIGRANNKSKKSTDKRIYLYKHYLDFLDKYKPKFFVFENVKGLLSFKDLSGELLLPKIICEFDKCGYEVDYQIVDASNYGVVQKRERLILVGHRKDLVFDNSFFDSLAEYVEAAPTIKELFEDLPSIKSGGSSHKYRCDVSSQFVEKYIRKKDDILTQHAARPHNENDLKIYKLVLRAKKKGKNLRYIDIPEELQTHSNTTSFLDRYKALDYGSVSHTVVAHIAKDGHYYIHPDLRQNRSITVREAARIQGFPDDFYFEHSRTAAFKQIGNAVPPIL…
304699	302777	-	hypothetical protein	Defense	S1RI10	Histidine kinase/HSP90-like ATPase domain-containing protein		67.1%	atgctaggagggtctgatagttttatcagatgtaatattatggaaaatagtggatttaaaataaaatttgataagaatacaattgatcatctaggtattaagttgtatagcaaatttcccccagtaattgctgaacttatttctaactcatatgatgcagatgctgaaaatgttgtaatagaaatagattacaataataaaattgttacagttacagatgatggaattggaatgaatcacgaggaattgaatgaaaatttcttgaaaattggtagaaatagaagaaaagccgagggaactggattatctaaaattaaaggcagaaaagtaaccggtaaaaagggacttgggaaattagcagtatttggaatagcaaacacaattgaagttcattcgata…	MLGGSDSFIRCNIMENSGFKIKFDKNTIDHLGIKLYSKFPPVIAELISNSYDADAENVVIEIDYNNKIVTVTDDGIGMNHEELNENFLKIGRNRRKAEGTGLSKIKGRKVTGKKGLGKLAVFGIANTIEVHSIKEGIKNAFSMNYDELKAEIKDEYKPKALYENEKTDELHQTQVIIKEITQKNIMDIDTLAYNLSKRFSFYDSDFKVELVDLTSDRRIEITKSIYFEKLDKEFDWNFPDDFESELSQTEWFEWLKSHNVSGKIFTKKTPLNKSEAGFYIYVRNKLAAENDFFDDRANDTFNGYVTGYFNIDFIDDSNEADFISTDRKNILWEADEDTAKLKQYLNKLVSKVSNSWRKKRKDKKEEQLQLPEDFFEGMSKLEISSINKVKDTLIANSIE…
305658	304702	-	Very-short-patch mismatch repair endonuclease (G-T specific)	Defense	A0A6M0LDH2	HaeIII family restriction endonuclease		98.1%	atgagtgaaaaaagtaataatcaaggaagggcatatgagttttcttatttaactacattgtttgaagaaatatcaaaagttcgtccggcaaagatagaaaaaaacagtagtttttatgctgcagaacgtgcatggaatactttaaccgattctgaaaaagctatatacaagattagtgcattagctggagtaaatactatatttgaacttgaaccgttgattttagatgatggattagatgagttggaattgaaaattcaatcagatgataaaggtaaagaaggcgatgtaagagatgtactgattattagacgaggtattgagtgggaaattggtcttagcgtaaaacacaaccattttgctgtaaaacatagtagattatctaaaaatttagatttt…	MSEKSNNQGRAYEFSYLTTLFEEISKVRPAKIEKNSSFYAAERAWNTLTDSEKAIYKISALAGVNTIFELEPLILDDGLDELELKIQSDDKGKEGDVRDVLIIRRGIEWEIGLSVKHNHFAVKHSRLSKNLDFGKKWYGIDCSEQYWKDIKPIFEYLDSEKQKGSKWSELPNKEDDVYVPLLNAFKGELERQNCLFSKDIPRLMVEYLLGEFDFYKVIGIDNKKITQIQSYNLRGTLNRQGKKRKRSVELPISTLPTRIVSLEYKPDSKNTLELYLDGGWQFSFRIHNASTKVESSLKFDIQIIGMPTTIISIDCRWK
306694	305672	-	DNA-cytosine methyltransferase (EC 2.1.1.37)	Defense	A0A6M0LB73	Cytosine-specific methyltransferase	dcm	99.7%	atgaatttaattagcttgttttcaggagcgggaggattagacttaggctttgaaaaagcagggtttaatgttgtagctgctaatgaatacgataaaacaatttgggaaacatatgaaaaaaatcatgatacaaaacttattaagggagatatttgtggtattccttcagagatgtttcctgaatgtgatggtattatcggaggtccgccatgccagtcttggagtgaggcagggtcattaaaggggattgatgatcctagaggacaattattttatcagtacatacgcattttgaaagataaaaagccgaagttcttcttagcagaaaatgttaagggcatgatggcgaaaaggcataatagtgctgttgaaaatattgtttctcaatttgaggaagct…	MNLISLFSGAGGLDLGFEKAGFNVVAANEYDKTIWETYEKNHDTKLIKGDICGIPSEMFPECDGIIGGPPCQSWSEAGSLKGIDDPRGQLFYQYIRILKDKKPKFFLAENVKGMMAKRHNSAVENIVSQFEEAGYDVFIHLLNASDYGVPQDRKRVFYVGFRKDLNIKFEPPKPYESKLTFKDAIFDLKDSAIPALEKNKTNGDNCKVLNHEYFIGAYSPIFMSRNRVRQWDEQAFTVQASGRQCQLHPQAPVMPKVEKNKNIFEPGKEALYRRLTVRECARIQGFPDNFKFYYTNLNDAYKMIGNAVPVNLAYVMAESILEALRNSSSNLSLLKTGTDN
306917	306696	-	Transcriptional regulator, Xre family	Defense	A0A6M0LDM1	Helix-turn-helix domain-containing protein		97.3%	atgtcaaaattcagctataaaaaattgtttaaaaaattgatagataaagatatgaaaaatactgaacttatgaaaaaagcaaaagtgagtaaaagtacattctataaaattaaaaatggtgataatgtcacaactgacgtgttactaagaatctgtaatgtattggaatgtgatatttcagagattgtagaatgtgttaatgattcttcggaggaaatataa	MSKFSYKKLFKKLIDKDMKNTELMKKAKVSKSTFYKIKNGDNVTTDVLLRICNVLECDISEIVECVNDSSEEI
307726	307067	-	FIG00516476: hypothetical protein	T4SS	A0A380KYI6	Conjugative transposon protein		94.1%	atgaactacaaagaaatgagaaatacactagaacaaatggcaaacgaaaaacacgaagattttgcaaaggcactaattagttttgaaaaaggtatcaatgataaaaatgccttggataggttgtaccaggagtatatggataatgacagtatgagcttacttaatgatgagtttgattatttgattgatgaacttagagaaaatggacagattaaagaaagtgcagcaattgaaaaagaagataataatctggtgaacattgttgggaatgtcgtaggtgagattgaaacaattgaaagagaaaacaaaaatggagaagcctttaaagtagttaatttctcggttgtgtcaaaagatgatgagggaaataagacttatataaattgttcggcttatgga…	MNYKEMRNTLEQMANEKHEDFAKALISFEKGINDKNALDRLYQEYMDNDSMSLLNDEFDYLIDELRENGQIKESAAIEKEDNNLVNIVGNVVGEIETIERENKNGEAFKVVNFSVVSKDDEGNKTYINCSAYGDKGDIPKNFKQGDFVKIFGQVRTSIDDNGKEHTNVRILSSKLLKAKEQMKKQEEKKESVLGAIKKYKAEEKAKPVEKKESLKETER
316169	307779	-	FIG00524451: hypothetical protein		A0A380L073	site-specific DNA-methyltransferase (adenine-specific)		93.1%	atgaggacgaatgatttttacaacataattgagcttgtaaaaagagatgttttagatagtgaaagagaatatctaaaactcttaaaggtcattggaaataatcaaagatatgactttttaagtcaacttagtatctatgataaaaatcccaatgcaactgcttgtgcaagctttgatatgtggagagaaagatttaatcgaactgttatgagagggcaaaaagggatacctattctaaatgacagtaatgctttccaaaaggtaggatatatcttcgatattagtcagacggtatcgatggatagaaatgttaatgaagtggaactatggtcttttgatagagaaaagcatgaaaatgcattaaaagatatgattgagctgcaagggtatgattcaagt…	MRTNDFYNIIELVKRDVLDSEREYLKLLKVIGNNQRYDFLSQLSIYDKNPNATACASFDMWRERFNRTVMRGQKGIPILNDSNAFQKVGYIFDISQTVSMDRNVNEVELWSFDREKHENALKDMIELQGYDSSENLSENLYSLSRIYADESIYELANNLRIADEDRNSFINFMRNSISFAISNRFNLDYHIPMDNLQENFKYLDRISLMSVGNCISNACSNIIEATMVRTRNLSVGRDLTKSIGADYNKLNENNKELGGMANAIRSNDERDDNDGNRIFRAGEYRRDNFDNQGEDFEQTGGREEIHGRISESNLRSDEIGLSNREQRGETLSNANRPLQREEPSETLDGSSKESHRLYEEGKAEYDGSLENRERNESKIQGNDFSLERDDNQGNSGSLE…
317135	316179	-	Modification methylase ScrFIB (EC 2.1.1.37)	Defense	A0A380L0P0	Cytosine-specific methyltransferase	hhaIM	96.2%	gtgattaaaatagatgagctaaatgtattagaactgtttggtggtataggtgccattagaaaagctttaataaggcaaaaaatatctcataagacggtggattatgtagagatagataagaattgtgttaaaagttataatgcactttatggcgaagaatttgagcctaagagtatagtagattatcatccgccagatgaaaaaatagatttactaatgcatggtagtccatgtcaagattttagtcgaagtggcttaaagaaaggtggcacaaaaggtagcggtacaagaagtagtcttctttttgaaacaatacgaataatagaagaaatgaatataaagcccaaggttgtgctttgggaaaatgtaaagggagttctcgatagaaatttgagaact…	MIKIDELNVLELFGGIGAIRKALIRQKISHKTVDYVEIDKNCVKSYNALYGEEFEPKSIVDYHPPDEKIDLLMHGSPCQDFSRSGLKKGGTKGSGTRSSLLFETIRIIEEMNIKPKVVLWENVKGVLDRNLRTSFFHYLKEMERLGYENKYEILNAMEFGIPQKRERIFVVSILGNNSFDFAKLEKTQARDISEFLEKDASNLYEVRQESMLRYIRGKPKNNNFRGRLKVIDKFAYTISTKQVRIPNSGIIDLSNGKYRYLTERECFRLMGFDDENFNRLKAIYPGRKGKLSSILYKQAGNSIVVNVLEAILREILKN
318888	317182	-	DNA topoisomerase III (EC 5.99.1.2)		A0A380KYR3	DNA topoisomerase	topB	98.6%	atggatttagttattgcagaaaaaccaagtgtagctatatcaattgcaaaggtgataggagctacaaaaaagaaagatggatactatgagggaagtggatatagggtatcatggtgcgtaggtcatctgattcagatggcaaatcccgatagctatgatgaaaagtatgctaagtggaatatggaagatttaccgattgttccaagtgagtataagtatgaggtttcaaaatctactaagaaacaatttagtgtcttgaagaaactattgaatgataaagaaatagagaatgtaataaatgcttgtgatgctggtcgtgaaggagaaagcatttttagacttgtctataatcaagcaaattgtaaaaagaagatgaaacgactttggatttcatcaatg…	MDLVIAEKPSVAISIAKVIGATKKKDGYYEGSGYRVSWCVGHLIQMANPDSYDEKYAKWNMEDLPIVPSEYKYEVSKSTKKQFSVLKKLLNDKEIENVINACDAGREGESIFRLVYNQANCKKKMKRLWISSMEDSAIKDGFNNLKDGSYYDDLFESAKARAIADWLVGMNISRLYSCLYKQNYSVGRVQTPTLAMIVNRDDEISNFKKEKYYTVELSLDKFSLSTDRIDDKTTTEQLINLVGNSIEITDVFQKEKITKPELPFDLTTLQRECNKYFGYSAKQTLDYAQSLYEKKFITYPRTDSRCLTEDMITSVINNILGKNDFDTERIKIVFNSKKVTDHHAIIPTISSLKEDISTLPESEAKVYRLITNKLHASVGYPLVENTTKIVAEFDGFEFS…
320587	318980	-	Mature parasite-infected erythrocyte surface antigen (MESA) or PfEMP2		A0A380L0A0	Membrane protein		94.8%	atgaaaagcaaattgaagaataagaaagtattggccgcacttattggagcagcgttacttttggtttcaattataggtgtgatgactgtaaataagcagattgtatttgcaaaagatggaactgtactttcaatgcttaatccgattgaagctcttgcagaaacggaagagaaatttgaagtaaagattaagtatgtattttcagacgagaaagtatttaaggaagaagttgtaaaggcagataaaggacaaatccttgatagtggtgatttgccaatgttacctgacgatatgaaattcattgatgattttctttattatggagtaaaaggcgatgggaaagatgagattatccgtaaggtagaaaagattgtaaaagatgaagcaactcagactgaa…	MKSKLKNKKVLAALIGAALLLVSIIGVMTVNKQIVFAKDGTVLSMLNPIEALAETEEKFEVKIKYVFSDEKVFKEEVVKADKGQILDSGDLPMLPDDMKFIDDFLYYGVKGDGKDEIIRKVEKIVKDEATQTENDKDKEKKSDEAKQDKATQTEEPKKDSSTQTDITKNDLDKMDKESKDLKEKVDNLSKELKDKDKLSDKQKDKIKNLEDEIEALEKKIKKDKDSVDSSKENIELKKSIEELEKKTKELQEKLNSMNKIGTNSNSTISNPVPKNNESFSKFIPSTPINTGKGSDASGNASTPTSKIENKVETKSDKKEERQEIRYPNKLTPKQTSSNGDTSSMDGTSKSANTNKGVASAPSKARGTVTENKDNANKDYPIHHNDGKDNKSTDMYSADA…
320795	320565	-	hypothetical protein	T4SS	A0A380KXT5	Conjugal transfer protein		98.7%	gtgaatagggaactgaatactgttaataaaaaaattcaaaagttattagataagaaggttcagatcgataaagatttagagcctttatttattcgtaaagatgaactattagaccaggagtatgtagtgatttgtagagagaacaatatcactcttgaagaattagtgaagatgttcaaagagaaaaaagaaaaggagaaatatagtaatgaaaagcaaattgaagaataa	MNRELNTVNKKIQKLLDKKVQIDKDLEPLFIRKDELLDQEYVVICRENNITLEELVKMFKEKKEKEKYSNEKQIEE
322892	320811	-	NLP/P60 family protein	T4SS	A0A380KXS8	NlpC/P60 family protein		0.97	atgagtaaaaaaagaaagcgagatttgaatgaaaagttaagggcaagagaagagaaaatcatcacaaaatctgaaacagatgatgtcctagattataaaagaaaaactggagatgattacagggataaggtagttaaagaagaaaacaggtttcaagataaaattcatgagaagataagtaaaagaacggatattactagtgaaatagaaacaagtaacaagagcaaaaatgctataaaaagaaatattcgaagtaacagttttcaagccgaagtagccaagtcagattatcaaacagaggttaaagaaaatcgtatctatgatcctttagcaaaagaccaagatggtgatggtgttattgatagatatgataatgattttagagatagcgatgtatca…	MSKKRKRDLNEKLRAREEKIITKSETDDVLDYKRKTGDDYRDKVVKEENRFQDKIHEKISKRTDITSEIETSNKSKNAIKRNIRSNSFQAEVAKSDYQTEVKENRIYDPLAKDQDGDGVIDRYDNDFRDSDVSYEPLGNKKSKLHEKQKRSLKRKNYSDKLFTRKEMDKKKEDNTKASKTGKEVIRDREKKNQLYKRYNKETLVGGSVIGAAKLGEVTSAYLSSGSDENASVEAAEKGLGSSSKLIHGVKNYSDKRKSKKIYDLEKSNRKIKSRKSKLEFRKSMDEVEKTDQYKKANAYKKFQKKKQMKSAIYKQKKTRIRDRVKKTLMDTFKVSKDFIIRKAKVAAIVVAAIIIFGTFVFNFASMTMGGFANSTSSVLTTSYLSRPNVLTEINQSFSN…
325145	322899	-	TrsE-like protein	T4SS	D3MRQ3	TraG P-loop domain-containing protein		98.7%	atgctaaaaagtggaatatgccagcttgatgaaaagcactataataagtgtattgcatttcaggatataaactatcagcttgccttagaagaagataaggatttgattttcaatcaatttgcgaatgtcttaaactcttttgatccaagtgtagatattgagttttcatatatcaatcagcttggaagaaataatgaattaaaagcagctattcagataccggataaaaatgatggttatgatgatattcgattagagtttcgtgagatgttaaaaagtcagcttgcaaagggaaataatggtttaaagaaatcgaagtatatcacctttggagttgaagcggatagtttggagcaagcgactgcaaaacttgagcgacttgagattgatatattatca…	MLKSGICQLDEKHYNKCIAFQDINYQLALEEDKDLIFNQFANVLNSFDPSVDIEFSYINQLGRNNELKAAIQIPDKNDGYDDIRLEFREMLKSQLAKGNNGLKKSKYITFGVEADSLEQATAKLERLEIDILSNLKSMGVRAEGLTGEERLKVLHDILNPDKLFSFSYKDLKPRESTKTVIAPDSFNFVPSKYFKFGKYIGAVSHLQILASELSDRMLAEFLDIDDNINISFHIKAVEQTEAIKMVKRKNTDIDKMKIEENKKAVRSGYDMDILPSDLITYGDNIKMLLKDLQTRDERMFIVTIVFMNFAKTVQKLDTTISQISSIASKHNCKIKRLDHSQEQGFISVLPLGVNKIEIDRGLTSSSTAVFLPFTTEELFINSSNSLYYGLNALSHNLIM…
325632	325234	-	hypothetical protein	T4SS	E4ZFJ8	PrgI family protein		99.2%	atgggctatgtaccaattcccaaagatttaaaaaaggtaaaaacaaaggtagcctttaaccttacaagaagacaattaattggatttacacttgctggactggttggtataccagtctatttatttatgagaaagtttatgccaaatgatatagcgatactgtttttaattgtatcaacgcttccaatcttctttgtaacactatttgaaaaagatggacttacctttgagaaatattttaagcacatatatctacacaagttttatcaaccacagaagcgagtgagaaaggaggtttaccttgaacaagaaaagaaaattacagcaaattcaattagaaaaaaatcaaaaggtattaaaggaaaacaaaagaaacctgaaaaaagaaaagctgactaa	MGYVPIPKDLKKVKTKVAFNLTRRQLIGFTLAGLVGIPVYLFMRKFMPNDIAILFLIVSTLPIFFVTLFEKDGLTFEKYFKHIYLHKFYQPQKRVRKEVYLEQEKKITANSIRKKSKGIKGKQKKPEKRKAD
325902	325636	-	hypothetical protein		A0A380L064	Putative conjugative transposon membrane exported protein		98.9%	atgatagaagtaaagaaaaagttgtttcctgtttcaattattgcagtaggaattggagcatttgctatctcgatttttaacaggaacaaattaaagaatttagaagatgaagtaaaaagtacaagagatgatgtgaaatctattctttgttatcaagagcagaaaaatgcattcattgagtcagaattagaagagatgagaaatgaagttgcttcatgctatgaacattttgaagcattttcaaaggaaaaagaagatgggaggtaa	MIEVKKKLFPVSIIAVGIGAFAISIFNRNKLKNLEDEVKSTRDDVKSILCYQEQKNAFIESELEEMRNEVASCYEHFEAFSKEKEDGR
326778	325915	-	Tn5252, Orf23	T4SS	D3MRQ0	Conjugative transposon membrane protein		0.99	atgtttggtattttcgataagatagaggaattttttaaagagcttcttctcggaggtatccaagcaaatcttgagtcaatgtttatcgacattaatgataaagtcggagcagtagcaaccgatataggcaagacaccaatgggatggaactcagaggtatttaactttattaagagtatcaatgatagtgtcattattccaattgcaggtttaatcattacagcagttttatgtattgaactgataaatatggttatgcaaaagaataatatgcacgatacagatacctttgagttttttaaatacatgataaagatgtggatagcggtatggctagtatctcatgcctttacattctcaatggcagtatttgatgttgcacaacaccttgtaaatcag…	MFGIFDKIEEFFKELLLGGIQANLESMFIDINDKVGAVATDIGKTPMGWNSEVFNFIKSINDSVIIPIAGLIITAVLCIELINMVMQKNNMHDTDTFEFFKYMIKMWIAVWLVSHAFTFSMAVFDVAQHLVNQAAGVINTSAAVSGDQIVQMVEGLKDKGLGELVMILFETSLVKVAIQVMSVVIMLVVYGRMFEIYVYCSVSAIPFATMGNKEWGQIGTNYIKGLFAIGLQGLFLIICLGIYAVLVKTIKITDIHASTFMILGYALLLGLMMLKSGTLAKSVLNAH
327006	326791	-	Maff2 family protein	T4SS	D3MRP9	Maff2 family protein		97.2%	atggattttttcgtacaagcagttaatgtattaaagattttggtaatggcagtaggtgctggtcttggagcatggggtgttattaaccttatggagggatatggtaatgataaccctggagcaaaatctcagggcattaagcagctaatggctggtggaggcatcgttctaatcggcttaaaactaatcccattactttcaaatgtattgaagtaa	MDFFVQAVNVLKILVMAVGAGLGAWGVINLMEGYGNDNPGAKSQGIKQLMAGGGIVLIGLKLIPLLSNVLK
327321	327010	-	hypothetical protein	T4SS	A0A380KYW4	Putative single-strand binding protein		97.1%	atggataaagaaatgattaatatcaatgccaatctgttaaaaaaacctacttttggaacttttacaagaggtgatgaagaggttcaagttgtaaattttgctctttcgaaaggatatggaaaaggtagagagtatatcaactgtgcagcctatggcaataaatctgacgtggctaaggaattttcagaaggtgatttcattcatgtgtatggttacttcaacaaacgaactaaaaatggaaagacatataagaattttgtagttatgtctatgaacaaaattgaaaagaaagaagaaaacgaggaggaataa	MDKEMININANLLKKPTFGTFTRGDEEVQVVNFALSKGYGKGREYINCAAYGNKSDVAKEFSEGDFIHVYGYFNKRTKNGKTYKNFVVMSMNKIEKKEENEEE
328312	327635	-	FIG01197404: hypothetical protein		V8BI58	HTH araC/xylS-type domain-containing protein		84.1%	atgtggcgtgggtatatttggtataataagataaatttgaatttatgggggtgtggctatttgaagaacggtagacctgatttcagagatataaagtcatttgaagaattttctagatattattggtacagagaggaactttcaaaaatttgcaagtcacttggattagaatatagaagtacaaagcaagaactgaatcatatcatagaacaatattttatgggaaatagaatagagaaatctcagagaaatggaaacaaaaatcaaacagaagttgtaacattatgtacaccattacttgaatgtgctttttcctttaatcaaaaatttagggactatttttctgcagtaacgggtgttagtccatttaagttcaatgccgatatggcaacggcatgg…	MWRGYIWYNKINLNLWGCGYLKNGRPDFRDIKSFEEFSRYYWYREELSKICKSLGLEYRSTKQELNHIIEQYFMGNRIEKSQRNGNKNQTEVVTLCTPLLECAFSFNQKFRDYFSAVTGVSPFKFNADMATAWRKVKTENNLNFTIQDMLKVYYGESDYAKYDNSACQWNQFLKDFCSDEFSNYYSNKLKVAAIIWKEVRDSKNEKIYSRQLLNEYGDKIEEYHK
330113	328332	-	TrsK-like protein	T4CP	T1ZER6	Protein virD4		96.1%	atgatagataagatactaaaagacatcaaaggcttattcaaagtgcaagataaggcaaagtttctaaaacagaacattccctatcttgcatttttctatgtaggcaatatcttttctcatcatgtacgagcctatactggcggcgatgtgatagataaaatctttcaaggaatattggaacttaacaccatgagcttactgccaagtattcatgtggctgatattttaatgggcgtgggagtagcagctttaattaaatttattgtctataccaaaggtaaaaacgcaaaaaagttcagacaggggaaagagtatggctcagcaagatggggaacgagaaaagatatagagccgtatatggatgaaaagtttcaaaataatatcttgcttactcaaact…	MIDKILKDIKGLFKVQDKAKFLKQNIPYLAFFYVGNIFSHHVRAYTGGDVIDKIFQGILELNTMSLLPSIHVADILMGVGVAALIKFIVYTKGKNAKKFRQGKEYGSARWGTRKDIEPYMDEKFQNNILLTQTERLTMNGRPANPKYARNKNVLVIGGSGSGKTRFYVKPNLMQMHSSYCVTDPKGTIVIECGKMLEDNGYEIKILNTINFKKSMKYNPFAYLRSEKDILKLVQTIIANTKGEGEKAGEDFWVKAEKLYYTALIGYIFYEAPREEKNFATLLDMIDASEVREDDETYMNPIDRLFEALEKKEPTHFAVKQYKKYKLAAGKTAKSILISCGARLAPFDIQELRDLMKEDELELDTLGDRKTALFVIISDTDDTFNFVVSIMYSQLFNLLC…
330595	330110	-	hypothetical protein	T4SS	A0A510JQH1	Conjugal transfer protein		96.3%	atgataaatgaagaaatttctaatagagtagttaatattgaagttaatgtcttaaaggcaacatatcaagaaatcttaagccaagtaaagaagttacaacagagatcaaaacaacatggtggcttagataaacttatcaaggctgagggaaatgaagtcaaactcaaagatatggttaagaaaggtcagcttgaagaaatcaatgttaaagatggtgaattaaaagaactaaaaaaagaattgaataaacatggtgttaaattctcagtgatgaaagataaggagactgggacacattcagtattcttccaagcaaaagatacaaaagttatgaataaagcttttcaaaatgtgctatcaaatattgagaaaaaagaaaaaaataaggagtcaattcac…	MINEEISNRVVNIEVNVLKATYQEILSQVKKLQQRSKQHGGLDKLIKAEGNEVKLKDMVKKGQLEEINVKDGELKELKKELNKHGVKFSVMKDKETGTHSVFFQAKDTKVMNKAFQNVLSNIEKKEKNKESIHKNIKKFKELAKNTISKDKVKNKQKEQSL
331632	330595	-	FIG00519962: hypothetical protein		A0A380KXQ2	Putative transposon protein		98.3%	atgagtatgtatttatttgatgaacaacctatactggctaataaagcattagccagagaattaggcttaaatgaagctcttgtgcttcaacaaataaattactggattgagataaataagaagtctggtaacaattatcatgatggcaagtattggacatataactccatacgagcatggcaagaaaaagattttgattatttaagtgttgatacagtaaagagaactttttctaagcttgaaaaagcgggctatcttttagttggaaactataataaagatcctagagataaaacgaagtggtacacaataaatgacaagaaattagaagaactttatcttgaactaaatcaaagaaaacaagagaaagaaagaaaaatattagaacaagtaagtaaa…	MSMYLFDEQPILANKALARELGLNEALVLQQINYWIEINKKSGNNYHDGKYWTYNSIRAWQEKDFDYLSVDTVKRTFSKLEKAGYLLVGNYNKDPRDKTKWYTINDKKLEELYLELNQRKQEKERKILEQVSKSAMPNALGQNAPMEEGKINQCNEAFSTDAFDENLPVHYGNLHEPLPEITTNNSSKITSDISTEKSSHLPIYERDLFYSGDGMEEGRKQIKSYKSCLEELRESTGYNEHMKLGNKIIAKTFDEIIKVLADVMVLNAEDTVTINQTKLPAYVVQERFRELDSSHMEYLVNALSENESKIRNVRAFILTAAYNAPSNMDAYYTALVSYDMREGGY
331989	331708	-	hypothetical protein		A0A380KYU6	Membrane protein		95.7%	atgagatgggcattgaaaattatcttatttccaataatattgatcttgttgatactaattgcttttctaaaatttattataaaagttagtggaatgattttaggtataatatctttcctagtatttattggagcagtagcttgctttatacaaaaagatatggcaacaggaatagcagcattactactggcattcttgatcagtccttatgggctacctaaaattgcactttggatcacagcatatcttgaagtagcgaaagatacattaaaggaaatataa	MRWALKIILFPIILILLILIAFLKFIIKVSGMILGIISFLVFIGAVACFIQKDMATGIAALLLAFLISPYGLPKIALWITAYLEVAKDTLKEI
332848	332000	-	hypothetical protein		A0A1I1YTM7	KilA-N domain-containing protein		97.9%	atgtctaaggtgaaaaaagagacgattgaagcaaaaggatttgctattcaaatttatactgaagactttcaaaacgactatataagtctaacggatattgctagatataaaagcgatgaaccaagtgatgtaattaaaaattggatgagaagaaaagatacaattgaatttcttggtttatgggaaagcttaaacaacatgaatttcaattcggtcgaattcgaccgaattaaatcggaagctggatataattcctttacactgtcccctaagaaatgggtagaaaaaacagacgcaatcggaattatctcaaaaggaggaagatacggtggtgcatttgcacatacagatattgcctttgaatttgcttcatggatttctgctgaatttaagatgtat…	MSKVKKETIEAKGFAIQIYTEDFQNDYISLTDIARYKSDEPSDVIKNWMRRKDTIEFLGLWESLNNMNFNSVEFDRIKSEAGYNSFTLSPKKWVEKTDAIGIISKGGRYGGAFAHTDIAFEFASWISAEFKMYVIQDYKRLKSDENSKLSLGWNLNREISKINYKIHTDAIKEYLLKDLTNEQLSYKYASEADMLNVALFNKRAKQWREENPELKGNMRDYASLNELLVLANMESYNAILIGKGMDQKERMIELRKLARTQLMSIEKLNNTGIKSLEDKSKK

## Sheet: S8
Table S8: Detailed annotation of T4SS-type integrative conjugative element in GAS63 strain (patient C) predicted by ICEfinder with ICEberg 3.0 database
Position in genome			RAST annotation		Uniprot				nucleotide_sequence	aa_sequence
start	stop	strand	function	Feature	Entry	Protein name	Gene name	Similarity
1062493	1063299	+	Putative transposase InsK for insertion sequence element IS150	Integrase	Q9A1L8	Transposase, IS861		98.1%	atgctacttgagatccttgatttatcacgctccacctattactatcaagtgaagcgactagctcaaggagataaggatatagaactaaagcatgtgattcgagagatttatgatgagcataaaggtaattacggttatcgtcgtattcatatggagttgcgtaaccgaggatttgtggtcaatcataagaaagttcaacgtctcatgaaagtcatgggcctagcagcccgcattcgtcggaagcgcaagtattcttcttacaaaggagaggttggtaagaaggctgataatctgattaaacgtcacttcgaaggctctaaaccttacgaaaaatgttacactgatgtgacggagttggccttacctgaaggaaaactctacttattacctgttcttgac…	MLLEILDLSRSTYYYQVKRLAQGDKDIELKHVIREIYDEHKGNYGYRRIHMELRNRGFVVNHKKVQRLMKVMGLAARIRRKRKYSSYKGEVGKKADNLIKRHFEGSKPYEKCYTDVTELALPEGKLYLLPVLDGYNSEIIDFTLSRSPNLKQVQTMLEKTFPADSYSGTILHSDQGWQYQHQSYHDFLESKGILPSTSRKGNSPDNGMMDSFFGILKSEMFYGLETTYQSLDKLEEAITDYIFYYNNKRIKAKLKGFSPVQYRTKPFQ
1064079	1063348	-	SSU rRNA pseudouridine(516) synthase (EC 5.4.99.19)		Q99Z92	Pseudouridine synthase	rsuA	98.8%	atgcgtttagataaatttttagtggcaactggtgttggaactaggagccaagtcaaacttctcttaaaaaagaaggctatcttcgtcaatcaaaaggttgaaacctctgccaaagcacacattgatgaatacaaggatttggtgacgtatcaaggcacgcccttggtctatgaatcctttgtttattacctgttaaacaagccgtcagggtatgtgtcggcaacccaggacagacagcaggctactgttatggagttgttagatgacacggctaggcaaaaaacagtttttcctgtgggtaggttagataaggatacccgtggacttttgctcttgaccaataatggacaactagcccatgaccttttatcccctaaaaaacatgttacgaaagagtac…	MRLDKFLVATGVGTRSQVKLLLKKKAIFVNQKVETSAKAHIDEYKDLVTYQGTPLVYESFVYYLLNKPSGYVSATQDRQQATVMELLDDTARQKTVFPVGRLDKDTRGLLLLTNNGQLAHDLLSPKKHVTKEYLAKVVGIMTEADKDYFARGISLKDHQCLPAHLEVLASDLQQQTSLVKITIQEGKFHQVKRMVAACGKGVLDLQRLSMGPLKLDPSLAEGEFRRLTPEELQSLAPYCQSSL
1064194	1064559	+	Dihydrolipoamide acyltransferases		Q99Z91	Uncharacterized protein		99.2%	atgactatttattctcacacttatgaaacccgtcccaatcattcggctaaagccatgagctcaggaacgctgaatgtcctagctactcctgctcttgttgcttttatggaaaatgcttcttacttatttgcccaagaacagctcgacagtgactttacaacggttggcagcgagatagctatccaacatttggcagcttcagccattggagatcctgttacaatcatcattacagcccttaaagaagaaggtcgaaaatacgatttccgcttggaagcttttgtgggagaacaactcattggaaaagcctgtcatactagagttagggtgaacagtaaacattttatggccaaagtagcggagtaa	MTIYSHTYETRPNHSAKAMSSGTLNVLATPALVAFMENASYLFAQEQLDSDFTTVGSEIAIQHLAASAIGDPVTIIITALKEEGRKYDFRLEAFVGEQLIGKACHTRVRVNSKHFMAKVAE
1065899	1064679	-	Uncharacterized MFS-type transporter		Q99Z90	Major facilitator superfamily (MFS) profile domain-containing protein		99.8%	atgtcaacattatcattggacaccacaaataagcgagctttagtggcagctattgcagcttcaggaacggatgacttgaatgtcatgtttcttgccttttccatgtcttccattatgacagacttgggtcttagtggcactcagggtggctggattgcgaccattaccaatttaggaatgttggtgggaggcctcttattcgggttgctggctgataggcaccacaagtttaaggtctttaaatggacgattttactgttttcagtagcaacaggattaatttattttacccagtctttgccctacctgtacctgatgcgatttattgctggcataggagttggaggtgagtacggtgtagccattgccataatggcagggattgtaccaccagaaaaa…	MSTLSLDTTNKRALVAAIAASGTDDLNVMFLAFSMSSIMTDLGLSGTQGGWIATITNLGMLVGGLLFGLLADRHHKFKVFKWTILLFSVATGLIYFTQSLPYLYLMRFIAGIGVGGEYGVAIAIMAGIVPPEKMGRMSSLNGIAGQLGSISSALLAGWLAPSLGWRGLFLFGLLPILLVIWMTLAIDDQKIWDHYGQEEEECSQPIKINELFKTKSLTAQTLALMVMTTVQIAGYFGMMNWLPTIIQTSLNLSVKSSSLWMVATIVGMCLGMLCFGQLLDCFGPRLIYSLFLLASSICVYLFQFANSMASMVIGGAIVGFFVNGMFAGYGAMITRLYPHHIRSTANNVILNVGRALGGFSSVAIGSILDASGISMVMIFLASLYVISFGAMWSIGQLKA…
1066273	1067757	+	ATP-dependent Zn protease		A2RE19	UPF0371 protein SpyM50764		99.8%	atgaagactattgcttttgattctaacaagtatttaaacttgcaaagagatcatattttagaacgtatcagccaatttgatggcaaactttacatggaatttggtggtaaaatgttagaagattaccatgctgcccgtgtacttcctggctatgaacctgacaataagattaaattactcaaagagctcaaagaacaagtcgaaattgtaattgccattaacgctaataatattgaacattctaaagcgcgtggtgatttaggcatttcttatgaccaagaagtctttcgcttaattgacaaatttaacacgttagatatttacgtaggttctgtcgttattactcaatacaataaccaacccgctgcagatgcctttcgcaagcaactcgaaaaaaat…	MKTIAFDSNKYLNLQRDHILERISQFDGKLYMEFGGKMLEDYHAARVLPGYEPDNKIKLLKELKEQVEIVIAINANNIEHSKARGDLGISYDQEVFRLIDKFNTLDIYVGSVVITQYNNQPAADAFRKQLEKNGIASYLHYPIKGYPTDINHIISSEGMGKNDYIKTSRNLIVVTAPGPGSGKLATCMSQMYHDQINGVKSGYAKFETFPVWNLPLHHPVNLAYEAATADLDDVNMIDPFHLETYGKTAVNYNRDIEVFPVLNRTFERILSKSPYASPTDMGVNMVGFSIVNEEAAIKASKQEIIRRYYQTLVDFKAERVTESAVKKIELLMNDIGVTPDDRHVTVAAHQKAEQTGQPALALQLPNGQIVTGKTSELFGPTAAVIINAIKTLAKIDKTT…
1068263	1067862	-	Thioesterase		Q99Z88	Thioesterase domain-containing protein		1	atgtcagatttaacacaagagatgaccttaaatgttattagtatttttgataattaccaaattgaacttgctgaaaaaggacaccttattttaagtactgaagtgactgagacggctttgaattactatgggaatgctcatggtggttatcttttcactctatgtgatcaagtaggtggtttggttgctagaactactggcgtagaatctgtcaccttacaggccaatgctaactatttaaaagcagggcacaagggagacaagctgatggttgaaggtcgattggttcatggaggtcgaaccacgcaggtggttgatgtgacgattcataaccaaacaggagctcttctaacaaaaacaagcttgaccatgtttgtgactggccgacgtcataacggg…	MSDLTQEMTLNVISIFDNYQIELAEKGHLILSTEVTETALNYYGNAHGGYLFTLCDQVGGLVARTTGVESVTLQANANYLKAGHKGDKLMVEGRLVHGGRTTQVVDVTIHNQTGALLTKTSLTMFVTGRRHNG
1068860	1068348	-	Uridine phosphorylase (EC 2.4.2.3)		D0R0G0	Phosphorylase	pnp	97.6%	atggactggctgattggttatggggttaaagaaatgatcagtacaggaacctgtggcgttttggttcctatcgcagaaaaccgttttttagtgccagttaaggctttgcgagatgaaggaacaagttatcattacgtggcaccatcttgttatattgatattgatcctaagatgcttagaccgatagagaaaacgctttcagcacaggggttagcttatcaagaggtcatcacctggtcaacagatggtttttaccgagaaaccaaagaaaaagtggcttatcgccaggaagaagggtgttcggttgttgagatggaatgttctgccttagcagcagtagctcaattaagaggcatcctttggggacaactcttatttacagcagatactctagcagat…	MDWLIGYGVKEMISTGTCGVLVPIAENRFLVPVKALRDEGTSYHYVAPSCYIDIDPKMLRPIEKTLSAQGLAYQEVITWSTDGFYRETKEKVAYRQEEGCSVVEMECSALAAVAQLRGILWGQLLFTADTLADVEVYDQRNRGADSFSFALHLCLEVFNTLEKDGKATDF
1070960	1069281	-	Site-specific recombinase	Integrase	A0A4D6APC3	Integrase		98.9%	atgtcaaaagagaaaataaaagtatacctctacacaagagtatctacatcaatacagatagatggttattctttagaggcacaaaaaacaagaatgaaggctttcgccctttataatgattatgagattgttggtgaatacgaagatgcaggtaagtctggaaaatctatagaaggtagagttcagtttacccgtatgatggaagatataaaatccggaaaggatggagtgtctttcgttcttgtatttaaattatcgagatttgcaagaaatgctgctgatgttttatcaactctacaaacgatgcaagatttcggagtcaatttaatttgtgttgaggatgggattgattcatctaaagatgctggtaaattgatgatttctgttttgtcagcagtg…	MSKEKIKVYLYTRVSTSIQIDGYSLEAQKTRMKAFALYNDYEIVGEYEDAGKSGKSIEGRVQFTRMMEDIKSGKDGVSFVLVFKLSRFARNAADVLSTLQTMQDFGVNLICVEDGIDSSKDAGKLMISVLSAVAEIERENIRVQTMEGRIQKAREGKWNGGFAPYGYKLVDGKLLINEEEAVAIRTIFEQYVNTTIGANGLSKYLENHGIRKIPRQNGKNPLFDAGLIRKILKNPVYKGKIAFGRRTLEKVHGTRNEYKQVEQDEYLIAEGIHEAIISDELWQAAQVKLKSQAKKYEHVNKGKDVRTHLLSGIVKCPICGVGMFGNKCIKKKKDGTKYKDFYYYGCKHRQMIRGHKCTFNKQIREELLDDAVAELIIKIVSNPKFASIMQEKINMKVDT…
1071216	1071043	-	FIG00522149: hypothetical protein		A0A4D6APC3	Integrase		87.3%	atgcatgtggataatgactggaatggattggctgagttgtttgcgaatctaattacaaagtatgctggtgttttagatttggataatctgccagatccaatgccagtagataataacattgaaaatgaaaatatttttgatatggcaaaaacacagattgataaaaatgaataa	MHVDNDWNGLAELFANLITKYAGVLDLDNLPDPMPVDNNIENENIFDMAKTQIDKNE
1071638	1072131	+	repeat region						acaaattaaagcggacagatctcccttcactttataaaggaaaatctgccctcatctacaaggtgattatttcaatatttcgtctaaaaacttttttaatttcttaagtatattggatttcctccactgaatggcttgatagctcactttcttttccgatgcaatacttgatatagtttcattattgaaatacaaatgctcaataatttccttttcttcatcgtttaactttgatatagatgatcttaataccccaatcatcatctgtgtttctacaattttttctacatcaacgctttcgtcgacaatgttatctataaagtgtccatcatgatacaatgatgaaaaaagagcaagtggtttttcttgtccacctgctctaaatacttttcgtgttcc…
1072045	1071704	-	FIG00532040: hypothetical protein		A0A4R9C223	Sigma-70 family RNA polymerase sigma factor		76.8%	gtgagaaaaggaacacgaaaagtatttagagcaggtggacaagaaaaaccacttgctcttttttcatcattgtatcatgatggacactttatagataacattgtcgacgaaagcgttgatgtagaaaaaattgtagaaacacagatgatgattggggtattaagatcatctatatcaaagttaaacgatgaagaaaaggaaattattgagcatttgtatttcaataatgaaactatatcaagtattgcatcggaaaagaaagtgagctatcaagccattcagtggaggaaatccaatatacttaagaaattaaaaaagtttttagacgaaatattgaaataa	MRKGTRKVFRAGGQEKPLALFSSLYHDGHFIDNIVDESVDVEKIVETQMMIGVLRSSISKLNDEEKEIIEHLYFNNETISSIASEKKVSYQAIQWRKSNILKKLKKFLDEILK
1074534	1072342	-	Fibronectin-binding protein		A0A421BHW3	Cna B-type domain-containing protein		42.1%	atgaaaaaaagagggaatatacaaaaactaattttattttttttggtttttgttatattttgtgggaatatttattatacacaagatgtatttgcgagtaacaataacataagcaattctgtaactaacaaaacaagtaaagtggatgattttaaaaaagcttatgaagatggattttataatacaaatgatgattggagtgtaacagaaaatttttattctgaatatattccaaatgatattaaagcatataataaggcgacaacaaatgttagtgatgttaaaatatctgttgaatttaaagaaaaagaaaacaataaaggtattgcataccttacggataagaaaaaaaagcattcagaaaacaaggcaacagataatttatttataggtaaactt…	MKKRGNIQKLILFFLVFVIFCGNIYYTQDVFASNNNISNSVTNKTSKVDDFKKAYEDGFYNTNDDWSVTENFYSEYIPNDIKAYNKATTNVSDVKISVEFKEKENNKGIAYLTDKKKKHSENKATDNLFIGKLDTNKTPTLGIFTQAGEDEGKLNTSERWNFEGSKFVGTLTITFDKEVENPILDLSGIGAYRKVFGTETDVSKKYAKGSFSASELELKNADITVEKVGSGNNLQVENKKIKVINKNTSSQSVLDKTSAEDAENTDARTPDLSPAGTGSVMLVGKMKEVTFDVYHGVIPFSKFSTEQYHTGKSYFTKEEDKKCADGVNGLNTLITEEVCKDIFKDEGTKLYNSDLFLISIRLAKRGSVDVKYITTDGKILENVTDVVKDELVGKDYITV…
1074907	1075400	+	repeat region						acaaattaaagcggacagatctcccttcactttataaaggaaaatctgccccatctacaagatgattatctcaatatttcttccaaaaacttttttaatttcttaagtatattggatttcctccactgaatagcttgatagctcactttcttttccgatgcaatacttgatatagtttcatcattgaaatacaaacgctcaataatttctttttcttcatcgtttaactttgatatggctgatcttaatgcctcaatcatcatctgtgtttctacaattttttctacatcaacgctttcgtcgacaatgttatctataaagtgtccatcatgatccaacgatgaaaaaaagagcaagtggtttttcttgtccacttgctctaaatacttttcatgttcc…
1075388	1074972	-	FIG00532040: hypothetical protein		A0A4R9C223	Sigma-70 family RNA polymerase sigma factor		88.3%	atgtcaaaagaatactatctttatgtcaacggacaaaaggtaaaggtcagcgagcagatatataaagtctactggcgagaaaaggaacatgaaaagtatttagagcaagtggacaagaaaaaccacttgctctttttttcatcgttggatcatgatggacactttatagataacattgtcgacgaaagcgttgatgtagaaaaaattgtagaaacacagatgatgattgaggcattaagatcagccatatcaaagttaaacgatgaagaaaaagaaattattgagcgtttgtatttcaatgatgaaactatatcaagtattgcatcggaaaagaaagtgagctatcaagctattcagtggaggaaatccaatatacttaagaaattaaaaaagtttttg…	MSKEYYLYVNGQKVKVSEQIYKVYWREKEHEKYLEQVDKKNHLLFFSSLDHDGHFIDNIVDESVDVEKIVETQMMIEALRSAISKLNDEEKEIIERLYFNDETISSIASEKKVSYQAIQWRKSNILKKLKKFLEEILR
1078815	1075852	-	hypothetical protein		A8AYA6	LPXTG cell wall surface protein, Cna protein B-type domain		33.2%	gtgacaggaagaataataaaaaaatggatgagcctattactggcggtgaccatgcttataagcatggtttcattaaatgtgagtgcaagtgaaactgataagacttataaggcgtatgatgctagtcggcatagaaaagttataagtcaaaatggaacaacagattcagaatggtctttatgtatgacttcaactaaacaatctccaggaacaagcactgaagccacaggggaatattcaaaaaacgaaaatgctacgaaagatacgtatactcgtaacagtgggaaaggagattttcagaaaatcaaaaggatgctattttataaattaaaacatccggaacttaattatcaggtcttacaaaatgaatattactatcagcaaggcgatgaagcaaat…	MTGRIIKKWMSLLLAVTMLISMVSLNVSASETDKTYKAYDASRHRKVISQNGTTDSEWSLCMTSTKQSPGTSTEATGEYSKNENATKDTYTRNSGKGDFQKIKRMLFYKLKHPELNYQVLQNEYYYQQGDEANKRQYDTNYSLNPQLNKKKQDLRAFAEDSSHDDEINSKMEVFIYSAKNQLMQNLISAKLKELPPPPPSTPPTKVKFSKKALTENGEELKGATIRLTKEDGSLVEEWVTDGTVKEFELKDGKYTFTEISAPAKYQVATAITFEVKNGKAIVKGIEVTGNTIVMVDKLKELPPPPPSTPPTKVKFSKKALTENGEELKGATIRLTKEDGSLVEEWVTDGTVKEFELKDGKYTFTEISAPAKYQVATAITFEVKNGKAIVKGIEVTGNTI…
1079690	1079070	-	Probable site-specific serine recombinase-resolvase family protein		A0A1I2A4P9	Site-specific DNA recombinase		83.5%	atgaaatatggatacatacgtgtgtcgacaaaggaacaaaatatagacaggcaattaagtgctattttgaaagaggatattgaaatgaacaaaatttatattgataaggcgagtggaaaaaattttaatcgaaaacagtatagaaagctcatgaaaaaaataaaatcaggtgatgagttatatattaaatctatagacagactagggcgtaactacgacgaaatcataaaagaatggaatctaattaccaaagagaaaaatgctgagattatagtacttgattttccattacttgatacaagaacaaaagtaagtgatataacaggcaaatttattgctgatattgttttacagatattatcctacgtggctcaaatagaaagagaaaacattaagcag…	MKYGYIRVSTKEQNIDRQLSAILKEDIEMNKIYIDKASGKNFNRKQYRKLMKKIKSGDELYIKSIDRLGRNYDEIIKEWNLITKEKNAEIIVLDFPLLDTRTKVSDITGKFIADIVLQILSYVAQIERENIKQRQMEGIREAKKKGIKFGRSKKEIPKEFDDVAEQWRNNKISLRNGAKQLNVSHTTFSNWIKEKGYMKDNKKRDF
1080000	1080350	+	FIG00514634: hypothetical protein		A0A8H2R1L9	Plasmid mobilization relaxosome protein MobC		97.4%	atggcaaataggatacgaaatgaacgacttgaaattaaattaaccgaagaagaaaaagctctttttgaagagaaaaggaaacttgcaaagtgcagaaatatgagtcattttatccgcaagtgcgttttagaaaaggaaatttatcaagtggatttagagcctttcagagatttacaaggcttactttctaatgcaacaaacaacatcaatcagatttcaaagcgagtaaattcgacaggtgtaatctataaggacgatataaatgatatgaaaaagcagatagaatatttctcaaaagagttgtggcaaatacattccctgcttcttagcagaacttccggaggtgattaa	MANRIRNERLEIKLTEEEKALFEEKRKLAKCRNMSHFIRKCVLEKEIYQVDLEPFRDLQGLLSNATNNINQISKRVNSTGVIYKDDINDMKKQIEYFSKELWQIHSLLLSRTSGGD
1080356	1081687	+	COG1340: Uncharacterized archaeal coiled-coil protein	Relaxase	J5UI10	Relaxase/mobilization nuclease domain protein		0.95	atggctattacgaaaatacaccctataaaatctacccttaatcttgccatttcatatattgttaatggagaaaaaacagatgagcaaatcttagtaagcactcataaatgccatcaggaaactgctcatacccagtttttaagaacgcgaaatgatgcaggaacaaacggaactgttcttgcaaggcatctcattcaatcctttttaccgggagaagcaactcctgaaatggcacatcagatcggtatggagctgtgtaaaaagatactcaaagatgagtacgaatttgtcttatctactcacgtagataaggggcatatccacaatcacatcatcttcaataatgtaaatatggtaacaggtaggtgctaccagtctaacaagaaaagctaccaccaa…	MAITKIHPIKSTLNLAISYIVNGEKTDEQILVSTHKCHQETAHTQFLRTRNDAGTNGTVLARHLIQSFLPGEATPEMAHQIGMELCKKILKDEYEFVLSTHVDKGHIHNHIIFNNVNMVTGRCYQSNKKSYHQIRYQSDKLCKENSLSVIDEFYESYKKKYKINGKSWYENEQAKHGTSWKSRLQFDIDRMIKQSKDWDEFLKKMADLGYEIKYGKHIAFKPTDKARFTRAKTIGEDYTEERLKERISEREFIKTPAVKKRIGNVIDMNTNVKVKESKGYEYWATKHNLNTMAESVIFLREQGIKSVKQLDAYIQKAADERQNLQDKIKVIDKVMQELSATMEQVHTVKKYRAYYKEYKANPSDKSFFKEYKAQITLYENAFSELKKSYSKLPNSKDIL…
1082417	1081758	-	FIG00516476: hypothetical protein	T4SS	J4W5Y9	Single-strand binding family protein		99.5%	atggattacaaaacaatgagaaatcagatagaagatatggtaagtgataatcacaaggactttgttaaggcggttatcagcatggaaaaaggtatcaacgatgaaagtgctttggataagctctatgaggcttatatggacaatgacaccgttaatttactgcatgaggaatttgattacatgattgaagatttaagagaacaggggcagattaaagatcttccttatgttcaagaggagaaagataatcttgtcaatatcgttggaaatattgtaggaaagatcgatgtagttgaaagagaaaataagaacggcgaagcctttcaagtagtaaacttctctgtagtatctaaagatgatgagggcaataaggtatatcataattgctccgcatacgga…	MDYKTMRNQIEDMVSDNHKDFVKAVISMEKGINDESALDKLYEAYMDNDTVNLLHEEFDYMIEDLREQGQIKDLPYVQEEKDNLVNIVGNIVGKIDVVERENKNGEAFQVVNFSVVSKDDEGNKVYHNCSAYGEKGDIPKDFKQGDFVKLFGQIRTSVDDNGKEHTNIRILSSKLLKAKEQMKGRDEKKESVLGAIKKYQAEDKEKPKEKKETSKEAER
1091187	1082458	-	FIG00524451: hypothetical protein		G5GKV8	ite-specific DNA-methyltransferase (adenine-specific)		92.3%	atgcgaataaatgattttcataacattttggaacttgtaaaactggatattttgcaaagtgaagcagaatacctgaagctcttaaaggttgtcggaaacaatcaaagatatgactttagaagtcaattaagtatctatgatagaaatcctgaagcgacagcctgtgccaagttcgattattggagggaacgatttaaccgaattgttatgagaggtcaaaagggtatccccattttagaggactatggcacatacaagaaagtggactacatctttgatataggtcagacagtttcaagaaacagagatgtcaatgaagtaaatctatggagattcgataaagaagtgcatcaagatgtgttaaaggaaatgataaaaagtgagggatatgaagagagt…	MRINDFHNILELVKLDILQSEAEYLKLLKVVGNNQRYDFRSQLSIYDRNPEATACAKFDYWRERFNRIVMRGQKGIPILEDYGTYKKVDYIFDIGQTVSRNRDVNEVNLWRFDKEVHQDVLKEMIKSEGYEESESILENIFSLSRLYGDEKIDSLMNKLRIADEDRISFTKFVRDSIIYAVASRFKLDYLIDYELLRENFQRLDSISLMSLGDTVSDISGKIIDATIQKSKELELQKEVLRGKEAGYNRIKEELEEVEENVLRRDDQERNENERVLRNGEYGRDNRENQGENIEPLGGTDGIHRGIPESDLRSDEAGLSFTDRGAEALRDVGRPIQGEETDRTPDGYSETGDRVYENRKTEADGSLADRGRKQSTVQSNHFSFERDDDQGNSRRLKENI…
1092264	1091257	-	hypothetical protein	Defense	F1T6F4	Nucleotidyl transferase AbiEii/AbiGii toxin family protein		91.6%	atgagtaaattattagaaatatcaagcgaagaattagagcttgttatacaaaacaccgcagacaaactcaatatgtcgaaagctattgtagaaaaagatttgtgggtatgtgtgattttaaaatatctgtttagtaggtttaagtacagggatgctattgtttttaaaggtggaacaagtctatctaaagtttataagttgattgaaagattttcagaagatatagaccttgcgttagattggaaagttttaggatacggaaaaatagaaccttatgaagatagaagtaataccaagcaactaaaattcaacgataaaataaatgatgatacaaaagtatttctgagtgatgaatttctgcccactctacaaaatgattttaaagaaatactaaagcac…	MSKLLEISSEELELVIQNTADKLNMSKAIVEKDLWVCVILKYLFSRFKYRDAIVFKGGTSLSKVYKLIERFSEDIDLALDWKVLGYGKIEPYEDRSNTKQLKFNDKINDDTKVFLSDEFLPTLQNDFKEILKHKIYSFYIDEFDRQTICFDYPKNHKDRSILQVIRLEIGSLAEPIPASNQKIKTYIEEVYPEVFDENIEVVAVDSLRTFFEKITILHREANRVNGNYPTRYSRHFYDVYKMILTDIREKSFENIELLKIVIHFKKKFYASNWAKYDDIMNGNLKLIPSKEGLEIFSKDYDSMKNMLFGEKIPFDKIIETLKEYEKELNGVIKNK
1092862	1092257	-	hypothetical protein	Defense	F1T6F3	Transcriptional regulator, AbiEi antitoxin, Type IV TA system		0.93	atgattcctataacgaatcaaatagaaaaaattatgtcagaaaatcaaggaaaaattttttctattaatgatttctacaatcttggaacaaaaaacacaattaaatctgtcttatatagattaaatgaagaaaatcagattacgaggctcattgatggattatatataaaaccaaaatatagcgagattttaaaagaatattcctatccggatgcaagtgaagttgctgaaaaacttgcagataaattttcttggacaatagctcccacaggagacacagctctaaactatacaggattgtccactcaaattcctaatgagtatatttatatttcagatggggcatatagagaatatttgtatagggataaaaagatcatctttaaacatacaacaaat…	MIPITNQIEKIMSENQGKIFSINDFYNLGTKNTIKSVLYRLNEENQITRLIDGLYIKPKYSEILKEYSYPDASEVAEKLADKFSWTIAPTGDTALNYTGLSTQIPNEYIYISDGAYREYLYRDKKIIFKHTTNRNITSYSKELSILIQAIKALGKDNISEEDIKKLAVFAKRIKENLKEDTLKLPFWIQEVLEKIQEINYE
1094643	1092940	-	DNA topoisomerase III (EC 5.99.1.2)		G5GKW0	DNA topoisomerase		89.8%	atgaagttagttattgcagaaaaaccaagtgttgcaatttccattgcaaaggttattggagcaaataaaaagaaagacggatattatgaagggaatgaatacaaagtatcatggtgtgtaggtcatttaattcaaatggcaaatccagattcttatgatgaaaaatatgctaaatggaatatggcggacttaccgattattccaagagaatataagtatgaggtggcaaaggcaactaagaagcagtttaacatccttaaaaagctgatgaatgataaagagattgatatggttatcaatgcctgcgacgcagggcgtgagggagaagctatctttagacttgtatataacgaagcgaagtgcaaaaagaagatgaaacgcctttggatttcgtctatg…	MKLVIAEKPSVAISIAKVIGANKKKDGYYEGNEYKVSWCVGHLIQMANPDSYDEKYAKWNMADLPIIPREYKYEVAKATKKQFNILKKLMNDKEIDMVINACDAGREGEAIFRLVYNEAKCKKKMKRLWISSMEDSAIKEGFDNLKDGKDYDNLFESSQARAIADWLVGMNISRLYSCLYQQNYSVGRVQTPTLAMIVKRDDEIANFQQDKYYIVELSMNGFTLSTDRIDDEVTTEQLINLVDDKIEITDIIQKEKITKPDLPFDLTTLQRECNKYFGYSAKQTLDYAQSLYEKKLITYPRTDSRCLTEDMIVSTVNNILGKNDFDTERIKVVFNSKKVTDHHAIIPTVSSLSEDLSNIPESEAKVYRLISNKLHASVGYPLIENTTKIVVLFDGFEFT…
1097787	1094731	-	FIG01032097: hypothetical protein		A0A414B4A0	SrtB-anchored collagen-binding adhesin		63.5%	atgagaaaaattcagaaatgtctatcattgctatttgccgtgttattagcaacgatggggatggcatttaatccagtatatgcgacggaaggtttgcaatactggacagaatcaaagacaagagtaggaatggttgaaaaagtaatgaatgacgggtctattacctctacatttaatgaaggatatttaactgttggaggagaagatgcttattgtattgacatcaatacgaactttagaagtggatataaagtaagagaagatgcaagtactcgtatgaggcctgaacagataagtgatattgcgttatccattgaatatgtaaaacaatatactaaaagccatggaggaataagtgaaaatcatgcttatcttttaagacagcttgttgtttggcaa…	MRKIQKCLSLLFAVLLATMGMAFNPVYATEGLQYWTESKTRVGMVEKVMNDGSITSTFNEGYLTVGGEDAYCIDINTNFRSGYKVREDASTRMRPEQISDIALSIEYVKQYTKSHGGISENHAYLLRQLVVWQRLSTYLGWNCDNVRASYNEIDKNIQDEVFIGAKKFVKENRERYECGGYVYSGEGQDLGQFWAKLNVGKVTLQKKSGNSDVTYGNGNYSLANAKYGVFSDEDCSNQVATLTTNEKGETEIIEMKIGIAYIKELSAPPGYKIDPAVHPIKIETDKTVILKVSDMPKVTDCSVEIFKIDMETQVSNPQGNALLEGAEFTWKYYEGIYNKENLPREATCTWVTKTVSEKKSDGTIRYITKLSDEHKVSGDRFYMQDGKIVLPIGTLTVEE…
1099413	1097884	-	Mature parasite-infected erythrocyte surface antigen (MESA) or PfEMP2		G5GJ37	DUF4366 domain-containing protein		79.4%	atgaaaaccaatttgaaaaagaataagaaattatttagagcaggacttgggattttgcttatagttacagccatagttgttggaatgtttgcaagtagtaggattgtatttgcacaaggtggcttacttccaacatttataagtccaacagaagcacctacaagtgacaatgctgttcaaacaggagcagaagtaaatgtaaaatacatttttgagaatgaaatgatttttaaagaagaaaagataaaagctaagaaagggcagctgcttgatagcggagatcttccagagctttccgatgatatgaaatttattgatgaatttctgttttatgaagtgaagggagatggaaaagatgagattagccgtaaggtagaaaggacaaaaatcaaggataaa…	MKTNLKKNKKLFRAGLGILLIVTAIVVGMFASSRIVFAQGGLLPTFISPTEAPTSDNAVQTGAEVNVKYIFENEMIFKEEKIKAKKGQLLDSGDLPELSDDMKFIDEFLFYEVKGDGKDEISRKVERTKIKDKESQTGNEETQTELSKDDISKMEKEAKELQDKLDKLNCELKDKDKLSDKQKEKIKDLEDEIESLKGKVKKDKGNKDLSVDMKKEIDKLTEKVKELEKKAAETNKAHITSQSVTPISPISGIKSSSGISPQTPQTSISSTGKGSSDKVSSDNTTKDASKTEVKEKEKEVHYPNKLTAKAPANKSQDSSIDGTSKSVNTNKGIASSPSKARASVTENKDNANKDYPIHHGDGSDNKKTDQYTADARQFITFQTKNGKTFYLIINHDETQ…
1099627	1099388	-	hypothetical protein	T4SS	A0A1H8GM11	Conjugal transfer protein		91.1%	gtgaaaaaagaactaacagtagttaaaaacagaataaagaagttaaatgataaaaaggctctgattgatgaagaattggagtctttatttattcgtgaagaagaacttgaaaatgaagaaattattgccatttgtagaaagaacaacatcacaatcattgatttaatggaaaaggtaaacagacaaaaggcagaactgaaaaaggagaaaataaatgaaaaccaatttgaaaaagaataa	MKKELTVVKNRIKKLNDKKALIDEELESLFIREEELENEEIIAICRKNNITIIDLMEKVNRQKAELKKEKINENQFEKE
1101772	1099640	-	NLP/P60 family protein	T4SS	T1ZF58	NlpC/P60 family protein		95.6%	atgggaaagaagctgaaaaaggattttaaggaaaggcataaggcaagtattgaaagggaaattctccatagtgaaactggtattacacctgaagaaagtaaactaaagcataacgatgattacagaggtaaaatcgttcatgagaaagaacggtttcaggataaagtgcatgaaaaaataagtaaggtaagtgctgataatgaaaagtcttatggaacatccaagagaaacgaaaaatatagagcttcagataagggagacgtaaattccgaaattgaaacgggaagatcagattatattacggaggttaaggatggaaaaatctatgatcctttaggaaaagaccttgataatgatgggattatagacagatacgacaatgactttagggatagcgac…	MGKKLKKDFKERHKASIEREILHSETGITPEESKLKHNDDYRGKIVHEKERFQDKVHEKISKVSADNEKSYGTSKRNEKYRASDKGDVNSEIETGRSDYITEVKDGKIYDPLGKDLDNDGIIDRYDNDFRDSDYFESTYDVEDNLHHKAENTNSFSKSQKAQKKNYKRKNYTESLYTRKKDDVLKENKPEDKKTGKDTASKKVHSSIYKEQKKKLKKDMVKVSALSGLAKGSETVRDYLSHGSDENQGVEAGEKTADTSSKLIHGIKKYSDKKRAKRGYDLTNKDYKIRKRKSKLEFRDAKKELKKTDEYKRASAYKRFQKKNQVKAVISRENKSRLRDRIKEGLIGTLKSSKDMIIRKAKGLMLIFIGIIILGTFVINFAGTGMTGFMNSTSSVLTTS…
1104202	1101776	-	TrsE-like protein	T4SS VirB4	M2PJS9	TraG P-loop domain-containing protein		98.1%	ttgaacgacaaaagaaagatacaacagttaaagttagaacaaaacaaaaaggcattaagaaatcaaaaactggacttaaagcaaaataaggaaaaggttaaaaaagagggaactctatttgaccttatctttaagaaagaaccgaaaagatatacggtagaagataccattccctatctaaggcttttaaaaagcggaatatgccagcttgatgaaaagcacttcagtaaaagtatagcctttcaggacattaactatcagcttgccttagatgaagatagggacttgatttttaatcagtttgcaaacttcctaaactctttcgatccaagtatcagtattgagttttcatatatcaatcagctcggacgaaacgaagaaatgaagtcggcaattcag…	MNDKRKIQQLKLEQNKKALRNQKLDLKQNKEKVKKEGTLFDLIFKKEPKRYTVEDTIPYLRLLKSGICQLDEKHFSKSIAFQDINYQLALDEDRDLIFNQFANFLNSFDPSISIEFSYINQLGRNEEMKSAIQIPDKKDGFDDIRFEFREMLKSQIVKGNNGLKKSKYVTFTVEADNLEQATSKLERLEIDILSNLKSMGVRAESLNGEERLKILHDVLNPNKTFEFSYKDLKKRESTKTYIVPDEFNFTPSRYFKFGKFIGATSHFQILASELSDRMLSEFLDIDDNINISFHIRAIDQSEAIKMVKRKNTDIDKMKIEENKKAVRSGYDMDILPSDLITYGEDVKSLLKDLQTRDERMFVVSIVFMNFARTVQKLDNTIAQISSIANKHNCKLKRLD…
1104770	1104507	-	hypothetical protein		W2BXE5	Conjugative transposon membrane exported protein		96.6%	atggataaaagaaaaacaatatttacagcagtagtaattggagcaggtattatggcgataattgatagaatcaggcttcataataaggtggaagaattggaagaaaaaacagaggacattggtcgctgccataacgatttttacctaatgcagcaaagatataacaagaacacagacgaacagcttgcgactattcaggaagaaatcggttctgtatatgaacactttgaggagctgtcaaatggtaaagaagatgggaggtaa	MDKRKTIFTAVVIGAGIMAIIDRIRLHNKVEELEEKTEDIGRCHNDFYLMQQRYNKNTDEQLATIQEEIGSVYEHFEELSNGKEDGR
1105651	1104788	-	Tn5252, Orf23	T4SS	M2Q0M6	Conjugative transposon membrane protein		99.3%	atgtttggaatattcgacaagatagaagaattctttaaggaacttctactgggtggtatccaagcaaacttagagtccatgtttcttgacatcaacgacaaagttggtgcggttgcaacagatgtaggtaaaacgcctatgggatggaacggagatgtatttgcctttatcaaaagcattaacgattccgttatcattccaatagcgggactaatcatcacagcagttctttgtatagagcttatcaatatggtaatgcaaaagaacaatatgcacgatacagatacctttgagttcttcaaatacatcatcaaaatgtggattgctgtatggttagtatcccatgcctttgagttttcaatggcagtttttgatgtggcacagcacatggtaaataag…	MFGIFDKIEEFFKELLLGGIQANLESMFLDINDKVGAVATDVGKTPMGWNGDVFAFIKSINDSVIIPIAGLIITAVLCIELINMVMQKNNMHDTDTFEFFKYIIKMWIAVWLVSHAFEFSMAVFDVAQHMVNKAAGVINTSATVSGDQIVAMMDTLKEKGLGELVMILFETSLIKVAIQVISVVIMLVVYGRMFEIYVYSSVSAIPFATMGNKEWGQIGTNYIKGLFALGLQGLFLMVCLGIYAVLVKTIQITDIHTSTFTILGYAVLLGLMMLKSGTLAKSVLNAH
1105878	1105663	-	Maff2 family protein	T4SS	U7UB65	Maff2 family protein		1	atggaattttttacacaggcagtaaatgtattaaagattttggttatggcagtaggtgcaggacttggagcatggggtgtcatcaacctgatggaaggatatggtaatgacaatcccggagcaaaatcgcaaggaataaagcagctgatggcaggtggagggattgtccttatcgggcttaaacttatcccacttcttgccaatgtaataaagtaa	MEFFTQAVNVLKILVMAVGAGLGAWGVINLMEGYGNDNPGAKSQGIKQLMAGGGIVLIGLKLIPLLANVIK
1106193	1105882	-	hypothetical protein	T4SS	E0E3R9	Single-strand binding family protein		98.1%	atgaaacaagaaatgattaatatcaacgccaacttagtggcggaacctactttctcaaactttgaaaaagacggagaaacggtagaagttgtaaacttcacgcttgtaaaaaagtacggaaagggaaaggagtacatcaactgtgcagcctatggagaaaaatcagagaaggcaaaggactttgaaaaaggtgatttaatccacatttttggctactttaagaagcgtgaaaaagagggaaagatttacaaaaactttgtagttaagtcatacaacaaaattgaaaagaaagaagaaaacgaggaggaataa	MKQEMININANLVAEPTFSNFEKDGETVEVVNFTLVKKYGKGKEYINCAAYGEKSEKAKDFEKGDLIHIFGYFKKREKEGKIYKNFVVKSYNKIEKKEENEEE
1108142	1106358	-	TrsK-like protein	T4SS VirD4	T1ZER6	Protein virD4		96.1%	atgatagataagatattaaaggacatcaaaggcttatttaaggtgcaggataaggcgaaatttgcaaaggaaaacattccctatcttgcatttttctatttaggaaatatcttttcccatcatgtaagaagctatgttggaggagatgtgatagataaaatatttcaggggatattggagcttaacacaatgagctttcttccgagtattcatccggcggatattttaataggtataggaatggctgctttaatcaaattcgttgtctatacaaaagggaaaaacgctaaaaagtttaggcagggaaaagagtatggatcggcaagatggggaactaaaaaagatatagagtcatatatggatgaaaagtttcaaaataatattttgcttacacaaacc…	MIDKILKDIKGLFKVQDKAKFAKENIPYLAFFYLGNIFSHHVRSYVGGDVIDKIFQGILELNTMSFLPSIHPADILIGIGMAALIKFVVYTKGKNAKKFRQGKEYGSARWGTKKDIESYMDEKFQNNILLTQTERLTMNGRPANAKYARNKNVLVIGGSGSGKTRFYVKPNLMQMHSSYCVTDPKGTIVLECGKMLEDNGYEIKILNTINFKKSMKYNPFAYLRSEKDILKLVQTIIANTKGEGEKAGEDFWVKAEKLYYTALIGYIFYEAPREEKNFATLLDMIDASEVREDDETYMNPIDRLFEALEKKEPTHFAVKQYKKYKLAAGKTAKSILISCGARLAPFDIRELRELMSEDELELDTLGDRKTALFVIISDTDDTFNFVVSIMYSQLFNLLC…
1108624	1108139	-	hypothetical protein	T4SS	U2KYN7	Conjugal transfer protein		91.3%	atgataaacgaagaaattgcaaataaagtagtaagtattgaaataaatgttttaaaagcaacatatcaagagatattaaataatatcaataaattgcatcatcgatcgaagcaacatggaggtttggggaaattagttaaagctgaaggtaatgaagtaaaacttaaagatatggttaaaaaaggacagcttgaagaaattccggtagaggaagcagagcttaaggaattgaaaaaagagctgaatagatatggtgttaagttttctgtgatgaaagacaaggaaagcgggaaatattcagtattctttcaagctaaagatatgaaggttatggacaaagcatttaagcatgccctttcagaatcagaaaagaaaacggaaaggaaggagtccattcat…	MINEEIANKVVSIEINVLKATYQEILNNINKLHHRSKQHGGLGKLVKAEGNEVKLKDMVKKGQLEEIPVEEAELKELKKELNRYGVKFSVMKDKESGKYSVFFQAKDMKVMDKAFKHALSESEKKTERKESIHKNIEKFKEMAKNSVSKDKVKNKQKEQSL

## Sheet: S9
Table S9: Prevalence of ICE-sssociated T4SS genes in the comparative genomic dataset
A strain feature is either positive (presence) or negative (absence) in an isolate with the minimum coverage and identity cutoff as 70%
Emm1 isolates
			Australia (n=356)	Belgium (n=149)	Denmark (n=317)	England & Wales (n=691)	Germany (n=17)	Iceland (n=16)	New Zealand (n=59)	Portugal (n=30)	Scotland (n=249)	Spain (n=63)	USA (n=84)
GAS10_T4SS genes	Unitprot Entry	Czech Republic (n=42)
FIG00516476-hypothetical_protein	A0A380KYI6	0	0.0112	0	0.032	0.0014	0	0	0.068	0	0.004	0	0
Hypothetical protein	A0A380KXT5	0	0	0	0	0	0	0	0	0	0.004	0	0
Hypothetical protein	E4ZFJ8	0	0.0112	0	0.032	0.0028	0	0	0.068	0	0.004	0	0
Hypothetical protein	A0A380KYW4	0	0.0112	0	0.032	0.0028	0	0	0.068	0	0.004	0	0
Hypothetical protein	A0A510JQH1	0	0.0112	0	0.032	0.0014	0	0	0.068	0	0.004	0	0
Maff2_family_protein	D3MRP9	0	0.0112	0	0.032	0.0014	0	0	0.068	0	0.004	0	0
NLP/P60_family_protein	A0A380KXS8	0	0	0	0	0	0	0	0	0	0.004	0	0
Tn5252-Orf23	D3MRQ0	0	0.0112	0	0.032	0.0043	0	0	0.068	0	0.004	0	0
TrsE-like_protein/VirB4	D3MRQ3	0	0.0112	0	0.032	0.0028	0	0	0.068	0	0.004	0	0
TrsK-like_protein/VirD4	T1ZER6	0	0.0112	0	0.032	0.0043	0	0	0.068	0	0.004	0	0
GAS63_T4SS genes
FIG00516476-hypothetical_protein	J4W5Y9	0	0.0112	0	0.032	0.0014	0	0	0.068	0	0.004	0	0
Hypothetical protein	A0A1H8GM11	0	0.0112	0	0.032	0.0014	0	0.125	0.068	0	0	0	0
Hypothetical protein	E0E3R9	0	0.0112	0	0.032	0.0028	0	0.063	0.068	0	0.004	0	0
Hypothetical protein	U2KYN7	0	0.0112	0	0.032	0.0043	0	0	0.068	0	0.004	0	0
Maff2_family_protein	U7UB65	0	0.0112	0	0.032	0.0014	0	0	0.068	0	0.004	0	0
NLP/P60_family_protein	T1ZF58	0	0.0112	0	0.032	0	0	0	0.068	0	0	0	0
Tn5252-Orf23	M2Q0M6	0	0.0112	0	0.032	0.0043	0	0	0.068	0	0.004	0	0
TrsE-like_protein/VirB4	M2PJS9	0	0.0112	0	0.032	0.0028	0	0	0.068	0	0.004	0	0
TrsK-like_protein/VirD4	T1ZER6	0	0.0112	0	0.032	0.0043	0	0	0.068	0	0.004	0	0
		0
Emm12 isolates
		Czech Republic (n=39)	Australia (n=2)	China (n= 39)	Denmark (n=239)	Hong Kong (n=131)	Portugal (n=12)	Spain (n=36)	UK (n=516)	USA (n=354)
GAS10_T4SS genes
FIG00516476-hypothetical_protein	A0A380KYI6	0.1282	0	0.8461	0.0334	0.732	0	0.055	0.0078	0.0085
Hypothetical protein	A0A380KXT5	0	0	0.0256	0	0.099	0	0.028	0	0
Hypothetical protein	E4ZFJ8	0.1282	0	0.846	0.0376	0.732	0	0.055	0.0078	0.056
Hypothetical protein	A0A380KYW4	0.1282	0	0.8205	0.0376	0.64	0	0.055	0.0038	0.059
Hypothetical protein	A0A510JQH1	0.1282	0	0.8205	0.0376	0.64	0	0.028	0.0078	0.059
Maff2_family_protein	D3MRP9	0.1538	0	0.846	0.021	0.74	0	0.055	0.0078	0.059
NLP/P60_family_protein	A0A380KXS8	0	0	0	0	0.0076	0	0.028	0.0078	0
Tn5252-Orf23	D3MRQ0	0.1282	0	0.846	0.0334	0.732	0	0.055	0.0078	0.056
TrsE-like_protein/VirB4	D3MRQ3	0	0	0.641	0.0376	0.489	0	0.028	0.0078	0.054
TrsK-like_protein/VirD4	T1ZER6	0.07698	0	0.846	0.0334	0.732	0	0.028	0.0038	0.0508
GAS63_T4SS genes
FIG00516476-hypothetical_protein	J4W5Y9	0.1282	0	0.846	0.0334	0.732	0	0.055	0.0039	0.0056
Hypothetical protein	A0A1H8GM11	0.1282	0	0.87	0.0334	0.725	0	0.028	0.0039	0.0112
Hypothetical protein	E0E3R9	0.1282	0	0.846	0.038	0.73	0	0.055	0.0039	0.059
Hypothetical protein	U2KYN7	0.1282	0	0.846	0.038	0.725	0	0.055	0.0078	0.0112
Maff2_family_protein	U7UB65	0.1538	0	0.846	0.021	0.74	0	0.055	0.0078	0.059
NLP/P60_family_protein	T1ZF58	0.1282	0	0.82	0.0334	0.625	0	0	0.0039	0.0056
Tn5252-Orf23	M2Q0M6	0.1282	0	0.846	0.0334	0.73	0	0.055	0.0078	0.0565
TrsE-like_protein/VirB4	M2PJS9	0	0	0.641	0.038	0.489	0	0.028	0.0078	0.054
TrsK-like_protein/VirD4	T1ZER6	0.1282	0	0.846	0.0334	0.73	0	0.028	0.0039	0.0508
Emm89 isolates
		Czech Republic (n=6)	UK (n= 50)	Spain (n= 6)
GAS10_T4SS genes
FIG00516476-hypothetical_protein	A0A380KYI6	0	0	0
Hypothetical protein	A0A380KXT5	0	0	0
Hypothetical protein	E4ZFJ8	0	0	0
Hypothetical protein	A0A380KYW4	0	0	0
Hypothetical protein	A0A510JQH1	0	0	0
Maff2_family_protein	D3MRP9	0	0	0
NLP/P60_family_protein	A0A380KXS8	0	0	0
Tn5252-Orf23	D3MRQ0	0	0	0
TrsE-like_protein/VirB4	D3MRQ3	0	0	0
TrsK-like_protein/VirD4	T1ZER6	0	0	0
GAS63_T4SS genes
FIG00516476-hypothetical_protein	J4W5Y9	0	0	0
Hypothetical protein	A0A1H8GM11	0	0	0
Hypothetical protein	E0E3R9	0	0	0
Hypothetical protein	U2KYN7	0	0	0
Maff2_family_protein	U7UB65	0	0	0
NLP/P60_family_protein	T1ZF58	0	0	0
Tn5252-Orf23	M2Q0M6	0	0	0
TrsE-like_protein/VirB4	M2PJS9	0	0	0
TrsK-like_protein/VirD4	T1ZER6	0	0	0

[truncated: 5 more sheets: S10, S11, S12, S13, S14]
